# Supplementary material for: Comprehensive Analysis Reveals the Potential Regulatory Mechanism Between Ub–Proteasome System and Cell Cycle in Colorectal Cancer
Source: Front Cell Dev Biol. 2021 Jun 14;9:653528. doi: 10.3389/fcell.2021.653528 (PMC8238047; doi:10.3389/fcell.2021.653528)
Supplement: Supplementary Table 1 — Detailed information of UPS-associated genes. [file Table_1.XLSX]

## Sheet: Sheet1
Gene	Category
AAMP	E3 adaptor/Cullin RING/DCX/DWD
ABTB1	E3 adaptor/Cullin RING/BCR/BTB_Other
ABTB2	E3 adaptor/Cullin RING/BCR/BTB_Other
AHCTF1	E3 activity/RING/RING
AHI1	E3 adaptor/Cullin RING/DCX/DWD
AHR	E3 adaptor/Cullin RING/Other
AIRE	E3 activity/RING/PHD
AMBRA1	E3 adaptor/Cullin RING/DCX/DWD
AMFR	E3 activity/RING/RING
ANAPC1	E3 adaptor/Cullin RING/APC_C/APC_C
ANAPC10	E3 adaptor/Cullin RING/APC_C/APC_C
ANAPC11	E3 adaptor/Cullin RING/APC_C/APC_C
ANAPC13	E3 adaptor/Cullin RING/APC_C/APC_C
ANAPC2	E3 adaptor/Cullin RING/APC_C/APC_C/Cullin
ANAPC4	E3 adaptor/Cullin RING/APC_C/APC_C
ANAPC5	E3 adaptor/Cullin RING/APC_C/APC_C
ANAPC7	E3 adaptor/Cullin RING/APC_C/APC_C
APAF1	E3 adaptor/Cullin RING/DCX/DWD
APC2	E3 adaptor/Cullin RING/APC_C/APC_C/Cullin
AREL1	E3 activity/HECT
ARIH1	E3 activity/RING/RING
ARIH2	E3 activity/RING/RING
ARMC4	E3 activity/RING/U-box
ARNT	E3 adaptor/Cullin RING/Other
ARPC1A	E3 adaptor/Cullin RING/DCX/DWD
ARPC1B	E3 adaptor/Cullin RING/DCX/DWD
ASB1	E3 adaptor/Cullin RING/ECS/SOCS_VHL_BC-box
ASB11	E3 adaptor/Cullin RING/ECS/SOCS_VHL_BC-box
ASB12	E3 adaptor/Cullin RING/ECS/SOCS_VHL_BC-box
ASB14	E3 adaptor/Cullin RING/ECS/SOCS_VHL_BC-box
ASB15	E3 adaptor/Cullin RING/ECS/SOCS_VHL_BC-box
ASB2	E3 adaptor/Cullin RING/ECS/SOCS_VHL_BC-box
ASB3	E3 adaptor/Cullin RING/ECS/SOCS_VHL_BC-box
ASB4	E3 adaptor/Cullin RING/ECS/SOCS_VHL_BC-box
ASB6	E3 adaptor/Cullin RING/ECS/SOCS_VHL_BC-box
ASB7	E3 adaptor/Cullin RING/ECS/SOCS_VHL_BC-box
ASB8	E3 adaptor/Cullin RING/ECS/SOCS_VHL_BC-box
ASB9	E3 adaptor/Cullin RING/ECS/SOCS_VHL_BC-box
ATG16L1	E3 adaptor/Cullin RING/DCX/DWD
ATG16L2	E3 adaptor/Cullin RING/DCX/DWD
ATG5	E3 adaptor/Cullin RING/Other
ATG7	E1/NA
AURKA	E3 activity/Other
BACH1	E3 adaptor/Cullin RING/BCR/BTB_Other
BACH2	E3 adaptor/Cullin RING/BCR/BTB_Other
BARD1	E3 activity/RING/RING
BAZ1A	E3 activity/RING/PHD
BAZ1B	E3 activity/RING/PHD
BCL6	E3 adaptor/Cullin RING/BCR/BTB_Other
BCL6B	E3 adaptor/Cullin RING/BCR/BTB_Other
BFAR	E3 activity/RING/RING
BIRC2	E3 activity/RING/RING
BIRC3	E3 activity/RING/RING
BIRC6	E2/UBC
BIRC7	E3 activity/RING/RING
BMI1	E3 activity/RING/RING
BOP1	E3 adaptor/Cullin RING/DCX/DWD
BPTF	E3 activity/RING/PHD
BRAP	E3 activity/RING/RING
BRCA1	E3 activity/RING/RING
BRWD1	E3 adaptor/Cullin RING/DCX/DWD
BRWD3	E3 adaptor/Cullin RING/DCX/DWD
BTBD1	E3 adaptor/Cullin RING/BCR/BTB_Other
BTBD11	E3 adaptor/Cullin RING/BCR/BTB_Other
BTBD18	E3 adaptor/Cullin RING/BCR/BTB_Other
BTBD19	E3 adaptor/Cullin RING/BCR/BTB_3-box
BTBD2	E3 adaptor/Cullin RING/BCR/BTB_Other
BTBD3	E3 adaptor/Cullin RING/BCR/BTB_Other
BTBD6	E3 adaptor/Cullin RING/BCR/BTB_Other
BTBD7	E3 adaptor/Cullin RING/BCR/BTB_Other
BTBD8	E3 adaptor/Cullin RING/BCR/BTB_Other
BTBD9	E3 adaptor/Cullin RING/BCR/BTB_Other
BTRC	E3 adaptor/Cullin RING/DCX/DWD/SCF/F-box
BUB3	E3 adaptor/Cullin RING/DCX/DWD
C10orf90	E3 activity/RING/RING
C17orf78	E3 adaptor/Cullin RING/SCF/F-box
CADPS2	E3 activity/Other
CAP1	E3 activity/RING/RING
CAPS2	E3 activity/Other
CBL	E3 activity/RING/RING
CBLB	E3 activity/RING/RING
CBLC	E3 activity/RING/RING
CBLL1	E3 activity/RING/RING
CBX4	E3 activity/Other
CCIN	E3 adaptor/Cullin RING/BCR/BTB_Other
CCNB1IP1	E3 activity/RING/RING
CCNF	E3 adaptor/Cullin RING/SCF/F-box
CDC16	E3 adaptor/Cullin RING/APC_C/APC_C
CDC20	E3 adaptor/Cullin RING/APC_C/CDC20/DCX/DWD
CDC20B	E3 adaptor/Cullin RING/DCX/DWD
CDC23	E3 adaptor/Cullin RING/APC_C/APC_C
CDC26	E3 adaptor/Cullin RING/APC_C/APC_C
CDC27	E3 adaptor/Cullin RING/APC_C/APC_C
CDC34	E2/UBC
CDC40	E3 adaptor/Cullin RING/DCX/DWD
CDCA3	E3 adaptor/Cullin RING/SCF/F-box
CDH1	E3 adaptor/Cullin RING/APC_C/CDC20/DCX/DWD
CDRT1	E3 adaptor/Cullin RING/DCX/DWD
CHAF1B	E3 adaptor/Cullin RING/DCX/DWD
CHD3	E3 activity/RING/PHD
CHD4	E3 activity/RING/PHD
CHD5	E3 activity/RING/PHD
CHFR	E3 activity/RING/RING
CIAO1	E3 adaptor/Cullin RING/DCX/DWD
CISH	E3 adaptor/Cullin RING/ECS/SOCS_VHL_BC-box
CNOT4	E3 activity/RING/RING
COPA	E3 adaptor/Cullin RING/DCX/DWD
COPB2	E3 adaptor/Cullin RING/DCX/DWD
CORO1A	E3 adaptor/Cullin RING/DCX/DWD
CORO1B	E3 adaptor/Cullin RING/DCX/DWD
CORO1C	E3 adaptor/Cullin RING/DCX/DWD
CORO2A	E3 adaptor/Cullin RING/DCX/DWD
CORO2B	E3 adaptor/Cullin RING/DCX/DWD
CORO6	E3 adaptor/Cullin RING/DCX/DWD
CORO7	E3 adaptor/Cullin RING/DCX/DWD/ECS/SOCS_VHL_BC-box
CRBN	E3 activity/Other
CREBBP	E3 activity/Other
CSTF1	E3 adaptor/Cullin RING/DCX/DWD
CUL1	E3 adaptor/Cullin RING/Cullin
CUL2	E3 adaptor/Cullin RING/Cullin
CUL3	E3 adaptor/Cullin RING/Cullin
CUL4A	E3 adaptor/Cullin RING/Cullin
CUL4B	E3 adaptor/Cullin RING/Cullin
CUL5	E3 adaptor/Cullin RING/Cullin
CUL7	E3 adaptor/Cullin RING/Cullin
CUL9	E3 activity/RING/RING;adaptor/Cullin RING/Cullin
DAW1	E3 adaptor/Cullin RING/DCX/DWD
DCAF10	E3 adaptor/Cullin RING/DCX/DWD
DCAF11	E3 adaptor/Cullin RING/DCX/DWD
DCAF12	E3 adaptor/Cullin RING/DCX/DWD
DCAF12L1	E3 adaptor/Cullin RING/DCX/DWD
DCAF12L2	E3 adaptor/Cullin RING/DCX/DWD
DCAF13	E3 adaptor/Cullin RING/DCX/DWD
DCAF15	E3 adaptor/Cullin RING/Other
DCAF16	E3 adaptor/Cullin RING/Other
DCAF17	E3 adaptor/Cullin RING/Other
DCAF4	E3 adaptor/Cullin RING/DCX/DWD
DCAF4L2	E3 adaptor/Cullin RING/DCX/DWD
DCAF5	E3 adaptor/Cullin RING/DCX/DWD
DCAF6	E3 adaptor/Cullin RING/DCX/DWD
DCAF7	E3 adaptor/Cullin RING/DCX/DWD
DCAF8	E3 adaptor/Cullin RING/DCX/DWD
DCAF8L1	E3 adaptor/Cullin RING/DCX/DWD
DCAF8L2	E3 adaptor/Cullin RING/DCX/DWD
DCUN1D1	E3 activity/DCUN1
DCUN1D2	E3 activity/DCUN1
DCUN1D3	E3 activity/DCUN1
DCUN1D5	E3 activity/DCUN1
DDB1	E3 adaptor/Cullin RING/DCX/DDB1
DDB2	E3 adaptor/Cullin RING/DCX/DWD
DENND3	E3 adaptor/Cullin RING/DCX/DWD
DIDO1	E3 activity/RING/PHD
DLG4	E3 adaptor/Cullin RING/DCX/DWD
DMWD	E3 adaptor/Cullin RING/DCX/DWD
DMXL1	E3 adaptor/Cullin RING/DCX/DWD
DMXL2	E3 adaptor/Cullin RING/DCX/DWD
DNAI1	E3 adaptor/Cullin RING/DCX/DWD
DNAI2	E3 adaptor/Cullin RING/DCX/DWD
DPF1	E3 activity/RING/PHD
DPF2	E3 activity/RING/PHD
DPF3	E3 activity/RING/PHD
DPH7	E3 adaptor/Cullin RING/DCX/DWD
DTL	E3 adaptor/Cullin RING/DCX/DWD
DTX1	E3 activity/RING/RING
DTX2	E3 activity/RING/RING
DTX3	E3 activity/RING/RING
DTX3L	E3 activity/RING/RING
DTX4	E3 activity/RING/RING
DYNC1I1	E3 adaptor/Cullin RING/DCX/DWD
DYNC1I2	E3 adaptor/Cullin RING/DCX/DWD
DZIP3	E3 activity/RING/RING
E4F1	E3 activity/Other
EED	E3 adaptor/Cullin RING/DCX/DWD
EFCAB8	E3 adaptor/Cullin RING/DCX/DWD
EIF3I	E3 adaptor/Cullin RING/DCX/DWD
ELP2	E3 adaptor/Cullin RING/DCX/DWD
EML1	E3 adaptor/Cullin RING/DCX/DWD
EML2	E3 adaptor/Cullin RING/DCX/DWD
EML3	E3 adaptor/Cullin RING/DCX/DWD
EML4	E3 adaptor/Cullin RING/DCX/DWD
EML5	E3 adaptor/Cullin RING/DCX/DWD
EML6	E3 adaptor/Cullin RING/DCX/DWD
ENC1	E3 adaptor/Cullin RING/BCR/BTB_3-box
EP300	E3 activity/Other
ERCC8	E3 adaptor/Cullin RING/DCX/DWD
FANCL	E3 activity/RING/RING
FBXL12	E3 adaptor/Cullin RING/SCF/F-box
FBXL14	E3 adaptor/Cullin RING/SCF/F-box
FBXL15	E3 adaptor/Cullin RING/SCF/F-box
FBXL17	E3 adaptor/Cullin RING/SCF/F-box
FBXL19	E3 activity/RING/PHD;E3 adaptor/Cullin RING/SCF/F-box
FBXL2	E3 adaptor/Cullin RING/SCF/F-box
FBXL20	E3 adaptor/Cullin RING/SCF/F-box
FBXL21	E3 adaptor/Cullin RING/SCF/F-box
FBXL3	E3 adaptor/Cullin RING/SCF/F-box
FBXL4	E3 adaptor/Cullin RING/SCF/F-box
FBXL5	E3 adaptor/Cullin RING/SCF/F-box
FBXL6	E3 adaptor/Cullin RING/SCF/F-box
FBXL7	E3 adaptor/Cullin RING/SCF/F-box
FBXL8	E3 adaptor/Cullin RING/SCF/F-box
FBXO10	E3 adaptor/Cullin RING/SCF/F-box
FBXO11	E3 adaptor/Cullin RING/SCF/F-box
FBXO15	E3 adaptor/Cullin RING/SCF/F-box
FBXO17	E3 adaptor/Cullin RING/SCF/F-box
FBXO18	E3 adaptor/Cullin RING/SCF/F-box
FBXO2	E3 adaptor/Cullin RING/SCF/F-box
FBXO22	E3 adaptor/Cullin RING/SCF/F-box
FBXO25	E3 adaptor/Cullin RING/SCF/F-box
FBXO27	E3 adaptor/Cullin RING/SCF/F-box
FBXO28	E3 adaptor/Cullin RING/SCF/F-box
FBXO3	E3 adaptor/Cullin RING/SCF/F-box
FBXO30	E3 adaptor/Cullin RING/SCF/F-box
FBXO31	E3 adaptor/Cullin RING/SCF/F-box
FBXO32	E3 adaptor/Cullin RING/SCF/F-box
FBXO33	E3 adaptor/Cullin RING/SCF/F-box
FBXO4	E3 adaptor/Cullin RING/SCF/F-box
FBXO40	E3 adaptor/Cullin RING/SCF/F-box
FBXO42	E3 adaptor/Cullin RING/SCF/F-box
FBXO44	E3 adaptor/Cullin RING/SCF/F-box
FBXO45	E3 adaptor/Cullin RING/SCF/F-box
FBXO48	E3 adaptor/Cullin RING/SCF/F-box
FBXO6	E3 adaptor/Cullin RING/SCF/F-box
FBXO7	E3 adaptor/Cullin RING/SCF/F-box
FBXO8	E3 adaptor/Cullin RING/SCF/F-box
FBXO9	E3 adaptor/Cullin RING/SCF/F-box
FBXW10	E3 adaptor/Cullin RING/DCX/DWD/SCF/F-box
FBXW11	E3 adaptor/Cullin RING/DCX/DWD/SCF/F-box
FBXW2	E3 adaptor/Cullin RING/DCX/DWD/SCF/F-box
FBXW4	E3 adaptor/Cullin RING/DCX/DWD/SCF/F-box
FBXW5	E3 adaptor/Cullin RING/DCX/DWD/SCF/F-box
FBXW7	E3 adaptor/Cullin RING/DCX/DWD/SCF/F-box
FBXW8	E3 adaptor/Cullin RING/DCX/DWD/SCF/F-box
FBXW9	E3 adaptor/Cullin RING/DCX/DWD
FEM1B	E3 adaptor/Cullin RING/ECS/SOCS_VHL_BC-box
FEM1C	E3 adaptor/Cullin RING/Other
FUS	E3 activity/Other
FYCO1	E3 activity/RING/RING
FZR1	E3 adaptor/Cullin RING/APC_C/CDC20/DCX/DWD
G2E3	E3 activity/HECT
GAN	E3 adaptor/Cullin RING/BCR/BTB_3-box
GEMIN5	E3 adaptor/Cullin RING/DCX/DWD
GNB1	E3 adaptor/Cullin RING/DCX/DWD
GNB1L	E3 adaptor/Cullin RING/DCX/DWD
GNB2	E3 adaptor/Cullin RING/DCX/DWD
GNB2L1	E3 adaptor/Cullin RING/DCX/DWD
GNB3	E3 adaptor/Cullin RING/DCX/DWD
GNB4	E3 adaptor/Cullin RING/DCX/DWD
GNB5	E3 adaptor/Cullin RING/DCX/DWD
GRWD1	E3 adaptor/Cullin RING/DCX/DWD
GTF2H2C	E3 activity/RING/RING
GTF3C1	E3 adaptor/Cullin RING/SCF/F-box
GTF3C2	E3 adaptor/Cullin RING/DCX/DWD
GZF1	E3 adaptor/Cullin RING/BCR/BTB_Other
HACE1	E3 activity/HECT
HECTD1	E3 activity/HECT
HECTD2	E3 activity/HECT
HECTD3	E3 activity/HECT
HECTD4	E3 activity/HECT
HECW1	E3 activity/HECT
HECW2	E3 activity/HECT
HERC1	E3 activity/HECT;adaptor/Cullin RING/DCX/DWD
HERC2	E3 activity/HECT
HERC3	E3 activity/HECT
HERC4	E3 activity/HECT
HERC5	E3 activity/HECT
HERC6	E3 activity/HECT
HIC1	E3 adaptor/Cullin RING/BCR/BTB_Other
HIC2	E3 adaptor/Cullin RING/BCR/BTB_Other
HIRA	E3 adaptor/Cullin RING/DCX/DWD
HLTF	E3 activity/RING/RING
HOXB4	E3 adaptor/Cullin RING/Other
HUWE1	E3 activity/HECT
IBTK	E3 adaptor/Cullin RING/BCR/BTB_Other
IFT122	E3 adaptor/Cullin RING/DCX/DWD
IFT172	E3 adaptor/Cullin RING/DCX/DWD
IFT80	E3 adaptor/Cullin RING/DCX/DWD
ING1	E3 activity/RING/PHD
ING2	E3 activity/RING/PHD
ING3	E3 activity/RING/PHD
ING4	E3 activity/RING/PHD
ING5	E3 activity/RING/PHD
INTS12	E3 activity/RING/PHD
IPP	E3 adaptor/Cullin RING/BCR/BTB_3-box
IRF2BP1	E3 activity/RING/RING
IRF2BPL	E3 activity/Other
ITCH	E3 activity/HECT
IVNS1ABP	E3 adaptor/Cullin RING/BCR/BTB_Other
JADE1	E3 activity/RING/PHD
JADE2	E3 activity/RING/PHD
KAT2B	E3 activity/Other
KAT6A	E3 activity/RING/PHD
KATNB1	E3 adaptor/Cullin RING/DCX/DWD
KBTBD12	E3 adaptor/Cullin RING/BCR/BTB_3-box
KBTBD13	E3 adaptor/Cullin RING/BCR/BTB_3-box
KBTBD2	E3 adaptor/Cullin RING/BCR/BTB_3-box
KBTBD3	E3 adaptor/Cullin RING/BCR/BTB_Other
KBTBD4	E3 adaptor/Cullin RING/BCR/BTB_3-box
KBTBD6	E3 adaptor/Cullin RING/BCR/BTB_3-box
KBTBD7	E3 adaptor/Cullin RING/BCR/BTB_3-box
KBTBD8	E3 adaptor/Cullin RING/BCR/BTB_3-box
KCMF1	E3 activity/Other
KCTD10	E3 adaptor/Cullin RING/BCR/BTB_Other
KCTD11	E3 adaptor/Cullin RING/BCR/BTB_Other
KCTD13	E3 adaptor/Cullin RING/BCR/BTB_Other
KCTD17	E3 adaptor/Cullin RING/BCR/BTB_Other
KCTD2	E3 adaptor/Cullin RING/BCR/BTB_Other
KCTD21	E3 adaptor/Cullin RING/BCR/BTB_Other
KCTD3	E3 adaptor/Cullin RING/BCR/BTB_Other/DCX/DWD
KCTD5	E3 adaptor/Cullin RING/BCR/BTB_Other
KCTD6	E3 adaptor/Cullin RING/BCR/BTB_Other
KCTD9	E3 adaptor/Cullin RING/BCR/BTB_Other
KDM2A	E3 activity/RING/PHD
KDM2B	E3 activity/RING/PHD
KDM5A	E3 activity/RING/PHD
KDM5B	E3 activity/RING/PHD
KDM5C	E3 activity/RING/PHD
KDM5D	E3 activity/RING/PHD
KDM7A	E3 activity/RING/PHD
KEAP1	E3 adaptor/Cullin RING/BCR/BTB_3-box
KIAA1875	E3 adaptor/Cullin RING/DCX/DWD
KIF21A	E3 adaptor/Cullin RING/DCX/DWD
KIF21B	E3 adaptor/Cullin RING/DCX/DWD
KLHL1	E3 adaptor/Cullin RING/BCR/BTB_3-box
KLHL10	E3 adaptor/Cullin RING/BCR/BTB_3-box
KLHL11	E3 adaptor/Cullin RING/BCR/BTB_3-box
KLHL12	E3 adaptor/Cullin RING/BCR/BTB_3-box
KLHL13	E3 adaptor/Cullin RING/BCR/BTB_3-box
KLHL14	E3 adaptor/Cullin RING/BCR/BTB_Other
KLHL15	E3 adaptor/Cullin RING/BCR/BTB_Other
KLHL17	E3 adaptor/Cullin RING/BCR/BTB_3-box
KLHL18	E3 adaptor/Cullin RING/BCR/BTB_3-box
KLHL2	E3 adaptor/Cullin RING/BCR/BTB_3-box
KLHL20	E3 adaptor/Cullin RING/BCR/BTB_3-box
KLHL21	E3 adaptor/Cullin RING/BCR/BTB_3-box
KLHL22	E3 adaptor/Cullin RING/BCR/BTB_3-box
KLHL23	E3 adaptor/Cullin RING/BCR/BTB_3-box
KLHL24	E3 adaptor/Cullin RING/BCR/BTB_3-box
KLHL25	E3 adaptor/Cullin RING/BCR/BTB_3-box
KLHL26	E3 adaptor/Cullin RING/BCR/BTB_Other
KLHL28	E3 adaptor/Cullin RING/BCR/BTB_3-box
KLHL29	E3 adaptor/Cullin RING/BCR/BTB_3-box
KLHL3	E3 adaptor/Cullin RING/BCR/BTB_3-box
KLHL30	E3 adaptor/Cullin RING/BCR/BTB_Other
KLHL31	E3 adaptor/Cullin RING/BCR/BTB_Other
KLHL32	E3 adaptor/Cullin RING/BCR/BTB_Other
KLHL34	E3 adaptor/Cullin RING/BCR/BTB_Other
KLHL35	E3 adaptor/Cullin RING/BCR/BTB_Other
KLHL36	E3 adaptor/Cullin RING/BCR/BTB_Other
KLHL38	E3 adaptor/Cullin RING/BCR/BTB_3-box
KLHL4	E3 adaptor/Cullin RING/BCR/BTB_3-box
KLHL40	E3 adaptor/Cullin RING/BCR/BTB_3-box
KLHL41	E3 adaptor/Cullin RING/BCR/BTB_3-box
KLHL42	E3 adaptor/Cullin RING/BCR/BTB_3-box
KLHL5	E3 adaptor/Cullin RING/BCR/BTB_3-box
KLHL6	E3 adaptor/Cullin RING/BCR/BTB_3-box
KLHL7	E3 adaptor/Cullin RING/BCR/BTB_3-box
KLHL8	E3 adaptor/Cullin RING/BCR/BTB_3-box
KLHL9	E3 adaptor/Cullin RING/BCR/BTB_3-box
KMT2A	E3 activity/RING/PHD
KMT2B	E3 activity/RING/PHD
KMT2C	E3 activity/RING/PHD
KMT2D	E3 activity/RING/PHD
LITAF	E3 activity/RING/RING
LLGL1	E3 adaptor/Cullin RING/DCX/DWD
LNX1	E3 activity/RING/RING
LONRF1	E3 activity/RING/RING/U-box
LONRF2	E3 activity/RING/U-box
LONRF3	E3 activity/RING/RING/U-box
LRR1	E3 adaptor/Cullin RING/ECS/SOCS_VHL_BC-box
LRRC41	E3 adaptor/Cullin RING/ECS/SOCS_VHL_BC-box
LRSAM1	E3 activity/RING/RING
LRWD1	E3 adaptor/Cullin RING/DCX/DWD
LTN1	E3 activity/RING/RING
LYST	E3 adaptor/Cullin RING/DCX/DWD
LZTR1	E3 adaptor/Cullin RING/BCR/BTB_Other
MAP3K1	E3 activity/RING/PHD
MAPKBP1	E3 adaptor/Cullin RING/DCX/DWD
MARCH1	E3 activity/RING/RING
MARCH10	E3 activity/RING/RING
MARCH11	E3 activity/RING/RING
MARCH2	E3 activity/RING/RING
MARCH3	E3 activity/RING/RING
MARCH4	E3 activity/RING/RING
MARCH5	E3 activity/RING/PHD/RING
MARCH6	E3 activity/RING/RING
MARCH7	E3 activity/RING/RING
MARCH8	E3 activity/RING/RING
MARCH9	E3 activity/RING/RING
MDM2	E3 activity/RING/RING
MDM4	E3 activity/RING/RING
MED16	E3 adaptor/Cullin RING/DCX/DWD
MED8	E3 adaptor/Cullin RING/ECS/SOCS_VHL_BC-box
MGRN1	E3 activity/RING/RING
MIB1	E3 activity/RING/RING
MIB2	E3 activity/RING/RING
MID1	E3 activity/RING/RING
MID2	E3 activity/RING/RING
MIOS	E3 adaptor/Cullin RING/DCX/DWD
MKRN1	E3 activity/RING/RING
MLST8	E3 adaptor/Cullin RING/DCX/DWD
MNAT1	E3 activity/RING/RING
MPP7	E3 adaptor/Cullin RING/DCX/DWD
MSL2	E3 activity/RING/RING
MTF2	E3 activity/RING/PHD
MUL1	E3 activity/RING/RING
MYCBP2	E3 activity/RING/RING
MYLIP	E3 activity/RING/RING
MYNN	E3 adaptor/Cullin RING/BCR/BTB_Other
NACC1	E3 adaptor/Cullin RING/BCR/BTB_Other
NACC2	E3 adaptor/Cullin RING/BCR/BTB_Other
NAE1	E1/NA
NARF	E3 activity/RING/RING
NBEAL1	E3 adaptor/Cullin RING/DCX/DWD
NBEAL2	E3 adaptor/Cullin RING/DCX/DWD
NEDD1	E3 adaptor/Cullin RING/DCX/DWD
NEDD4	E3 activity/HECT
NEDD4L	E3 activity/HECT
NEDD8	E3 adaptor/Cullin RING/Other
NEURL1B	E3 activity/RING/RING
NEURL2	E3 adaptor/Cullin RING/ECS/SOCS_VHL_BC-box
NEURL3	E3 activity/RING/RING
NFX1	E3 activity/RING/RING
NHLRC1	E3 activity/RING/RING
NLE1	E3 adaptor/Cullin RING/DCX/DWD
NOL10	E3 adaptor/Cullin RING/DCX/DWD
NOSIP	E3 activity/RING/U-box
NSD1	E3 activity/RING/PHD
NSMAF	E3 adaptor/Cullin RING/DCX/DWD
NSMCE1	E3 activity/RING/RING
NSMCE2	E3 activity/RING/RING/U-box
NUP37	E3 adaptor/Cullin RING/DCX/DWD
NUP43	E3 adaptor/Cullin RING/DCX/DWD
NUP62	E3 activity/Other
NWD1	E3 adaptor/Cullin RING/DCX/DWD
OSTM1	E3 activity/RING/RING
PAAF1	E3 adaptor/Cullin RING/DCX/DWD
PAF1	E3 activity/RING/RING
PAFAH1B1	E3 adaptor/Cullin RING/DCX/DWD
PAK1IP1	E3 adaptor/Cullin RING/DCX/DWD
PAM	E3 activity/RING/RING
PAM16	E3 adaptor/Cullin RING/DCX/DWD
PARK2	E3 activity/RING/RING
PATZ1	E3 adaptor/Cullin RING/BCR/BTB_Other
PCGF1	E3 activity/RING/RING
PCGF2	E3 activity/RING/RING
PCGF3	E3 activity/RING/RING
PDLIM2	E3 activity/Other
PDZRN3	E3 activity/RING/RING
PDZRN4	E3 activity/RING/U-box
PELI1	E3 activity/RING/RING
PELI2	E3 activity/RING/RING
PELI3	E3 activity/RING/RING
PEX10	E3 activity/RING/RING
PEX12	E3 activity/RING/RING
PEX2	E3 activity/RING/RING
PEX7	E3 adaptor/Cullin RING/DCX/DWD
PHF1	E3 activity/RING/PHD
PHF10	E3 activity/RING/PHD
PHF14	E3 activity/RING/PHD
PHF2	E3 activity/RING/PHD
PHF21A	E3 activity/RING/PHD
PHF8	E3 activity/RING/PHD
PHIP	E3 adaptor/Cullin RING/DCX/DWD
PHRF1	E3 activity/RING/PHD;RING
PIK3R4	E3 adaptor/Cullin RING/DCX/DWD
PJA1	E3 activity/RING/RING
PJA2	E3 activity/RING/RING
PLAA	E3 adaptor/Cullin RING/DCX/DWD
PLRG1	E3 adaptor/Cullin RING/DCX/DWD
PML	E3 activity/RING/RING
POC1A	E3 adaptor/Cullin RING/DCX/DWD
POC1B	E3 adaptor/Cullin RING/DCX/DWD
PPARA	E3 activity/RING/RING
PPARG	E3 activity/RING/RING
PPIL2	E3 activity/RING/U-box
PPP2R2A	E3 adaptor/Cullin RING/DCX/DWD
PPP2R2B	E3 adaptor/Cullin RING/DCX/DWD
PPP2R2C	E3 adaptor/Cullin RING/DCX/DWD
PPP2R2D	E3 adaptor/Cullin RING/DCX/DWD
PPWD1	E3 adaptor/Cullin RING/DCX/DWD
PREB	E3 adaptor/Cullin RING/DCX/DWD
PRPF19	E3 activity/RING/U-box;adaptor/Cullin RING/DCX/DWD
PRPF4	E3 adaptor/Cullin RING/DCX/DWD
PWP1	E3 adaptor/Cullin RING/DCX/DWD
PWP2	E3 adaptor/Cullin RING/DCX/DWD
RAB40A	E3 adaptor/Cullin RING/ECS/SOCS_VHL_BC-box
RAB40AL	E3 adaptor/Cullin RING/ECS/SOCS_VHL_BC-box
RAB40B	E3 adaptor/Cullin RING/ECS/SOCS_VHL_BC-box
RAB40C	E3 adaptor/Cullin RING/ECS/SOCS_VHL_BC-box
RABGEF1	E3 activity/A20
RAD18	E3 activity/RING/RING
RAE1	E3 adaptor/Cullin RING/DCX/DWD
RAG1	E3 activity/RING/RING
RANBP2	E3 activity/Other
RASD2	E3 activity/Other
RBBP4	E3 adaptor/Cullin RING/DCX/DWD
RBBP5	E3 adaptor/Cullin RING/DCX/DWD
RBBP6	E3 activity/RING/RING/U-box
RBBP7	E3 adaptor/Cullin RING/DCX/DWD
RBCK1	E3 activity/RING/RING
RBX1	E3 activity/RING/RING
RC3H1	E3 activity/RING/RING
RC3H2	E3 activity/RING/RING
RCBTB1	E3 adaptor/Cullin RING/BCR/BTB_3-box
RCBTB2	E3 adaptor/Cullin RING/BCR/BTB_3-box
RCHY1	E3 activity/RING/RING
REN	E3 adaptor/Cullin RING/BCR/BTB_Other
RFFL	E3 activity/RING/RING
RFPL4A	E3 activity/RING/RING
RFPL4B	E3 activity/RING/RING
RFWD2	E3 activity/RING/RING;adaptor/Cullin RING/DCX/DWD
RFWD3	E3 activity/RING/RING;E3 adaptor/Cullin RING/DCX/DWD
RHOBTB1	E3 adaptor/Cullin RING/BCR/BTB_Other
RHOBTB2	E3 adaptor/Cullin RING/BCR/BTB_Other
RHOBTB3	E3 adaptor/Cullin RING/BCR/BTB_Other
RICTOR	E3 adaptor/Cullin RING/Other
RING1	E3 activity/RING/RING
RLIM	E3 activity/RING/RING
RMND5A	E3 activity/RING/RING
RNF10	E3 activity/RING/RING
RNF103	E3 activity/RING/RING
RNF11	E3 activity/RING/RING
RNF111	E3 activity/RING/RING
RNF113A	E3 activity/RING/RING
RNF113B	E3 activity/RING/RING
RNF114	E3 activity/RING/RING/U-box
RNF115	E3 activity/RING/RING
RNF121	E3 activity/RING/RING
RNF122	E3 activity/RING/RING
RNF123	E3 activity/RING/RING
RNF125	E3 activity/RING/RING/U-box
RNF126	E3 activity/RING/RING
RNF128	E3 activity/RING/RING
RNF13	E3 activity/RING/RING
RNF130	E3 activity/RING/RING
RNF133	E3 activity/RING/RING
RNF135	E3 activity/RING/RING
RNF138	E3 activity/RING/RING
RNF139	E3 activity/RING/RING
RNF14	E3 activity/RING/RING
RNF141	E3 activity/RING/RING
RNF144B	E3 activity/RING/RING
RNF145	E3 activity/RING/RING
RNF146	E3 activity/RING/RING
RNF148	E3 activity/RING/RING
RNF150	E3 activity/RING/RING
RNF151	E3 activity/RING/U-box
RNF152	E3 activity/RING/RING
RNF157	E3 activity/RING/RING
RNF165	E3 activity/RING/RING
RNF166	E3 activity/RING/RING
RNF167	E3 activity/RING/RING
RNF168	E3 activity/RING/RING
RNF170	E3 activity/RING/RING
RNF175	E3 activity/RING/RING
RNF180	E3 activity/RING/RING
RNF181	E3 activity/RING/RING
RNF182	E3 activity/RING/RING
RNF185	E3 activity/RING/RING
RNF186	E3 activity/RING/RING
RNF19A	E3 activity/RING/RING
RNF19B	E3 activity/RING/RING
RNF2	E3 activity/RING/RING
RNF20	E3 activity/RING/RING
RNF208	E3 activity/RING/RING
RNF212	E3 activity/RING/RING
RNF213	E3 activity/RING/RING
RNF215	E3 activity/RING/RING
RNF216	E3 activity/RING/RING
RNF217	E3 activity/RING/RING
RNF220	E3 activity/RING/RING
RNF222	E3 activity/RING/RING
RNF24	E3 activity/RING/RING
RNF25	E3 activity/RING/RING
RNF26	E3 activity/RING/RING
RNF31	E3 activity/RING/RING
RNF32	E3 activity/RING/RING
RNF34	E3 activity/RING/RING
RNF38	E3 activity/RING/RING
RNF39	E3 activity/RING/RING
RNF4	E3 activity/RING/RING
RNF40	E3 activity/RING/RING
RNF41	E3 activity/RING/RING/U-box
RNF43	E3 activity/RING/RING
RNF44	E3 activity/RING/RING
RNF5	E3 activity/RING/RING
RNF6	E3 activity/RING/RING
RNF7	E3 activity/RING/RING
RNF8	E3 activity/RING/RING
RNFT1	E3 activity/RING/RING
RNFT2	E3 activity/RING/RING
RPTOR	E3 adaptor/Cullin RING/DCX/DWD
RRP9	E3 adaptor/Cullin RING/DCX/DWD
RSPRY1	E3 activity/RING/RING
RWDD3	E3 activity/Other
SAG	E3 activity/RING/RING
SART1	E3 activity/Other
SCAF11	E3 activity/RING/RING
SCAP	E3 adaptor/Cullin RING/DCX/DWD
SEC13	E3 adaptor/Cullin RING/DCX/DWD
SEC31A	E3 adaptor/Cullin RING/DCX/DWD
SEC31B	E3 adaptor/Cullin RING/DCX/DWD
SEH1L	E3 adaptor/Cullin RING/DCX/DWD
SETMAR	E3 adaptor/Cullin RING/SCF/F-box
SH3RF1	E3 activity/RING/RING
SH3RF2	E3 activity/RING/RING
SH3RF3	E3 activity/RING/RING
SHKBP1	E3 adaptor/Cullin RING/BCR/BTB_Other/DCX/DWD
SHPRH	E3 activity/RING/RING
SIAH1	E3 activity/RING/RING
SIAH2	E3 activity/RING/RING
SKP1	E3 adaptor/Cullin RING/SCF/SKP1
SKP2	E3 adaptor/Cullin RING/SCF/F-box
SMU1	E3 adaptor/Cullin RING/DCX/DWD
SMURF1	E3 activity/HECT
SMURF2	E3 activity/HECT
SNRNP40	E3 adaptor/Cullin RING/DCX/DWD
SNURF	E3 activity/RING/RING
SOCS1	E3 adaptor/Cullin RING/ECS/SOCS_VHL_BC-box
SOCS2	E3 adaptor/Cullin RING/ECS/SOCS_VHL_BC-box
SOCS3	E3 adaptor/Cullin RING/ECS/SOCS_VHL_BC-box
SOCS4	E3 adaptor/Cullin RING/ECS/SOCS_VHL_BC-box
SOCS5	E3 adaptor/Cullin RING/ECS/SOCS_VHL_BC-box
SOCS6	E3 adaptor/Cullin RING/ECS/SOCS_VHL_BC-box
SOCS7	E3 adaptor/Cullin RING/ECS/SOCS_VHL_BC-box
SPAG16	E3 adaptor/Cullin RING/DCX/DWD
SPOP	E3 adaptor/Cullin RING/BCR/BTB_3-box
SPOPL	E3 adaptor/Cullin RING/BCR/BTB_3-box
SPSB1	E3 adaptor/Cullin RING/ECS/SOCS_VHL_BC-box
SPSB2	E3 adaptor/Cullin RING/ECS/SOCS_VHL_BC-box
SPSB4	E3 adaptor/Cullin RING/ECS/SOCS_VHL_BC-box
SSR3	E3 adaptor/Cullin RING/APC_C/APC_C
STC1	E3 activity/Other
STRAP	E3 adaptor/Cullin RING/DCX/DWD
STRN	E3 adaptor/Cullin RING/DCX/DWD
STRN3	E3 adaptor/Cullin RING/DCX/DWD
STRN4	E3 adaptor/Cullin RING/DCX/DWD
STUB1	E3 activity/RING/U-box
STXBP5	E3 adaptor/Cullin RING/DCX/DWD
STXBP5L	E3 adaptor/Cullin RING/DCX/DWD
SYVN1	E3 activity/RING/RING
TAF3	E3 activity/RING/PHD
TAF5	E3 adaptor/Cullin RING/DCX/DWD
TAF5L	E3 adaptor/Cullin RING/DCX/DWD
TBC1D31	E3 adaptor/Cullin RING/DCX/DWD
TBL1X	E3 adaptor/Cullin RING/DCX/DWD/SCF/F-box
TBL1XR1	E3 adaptor/Cullin RING/DCX/DWD/SCF/F-box
TBL1Y	E3 adaptor/Cullin RING/DCX/DWD
TBL2	E3 adaptor/Cullin RING/DCX/DWD
TBL3	E3 adaptor/Cullin RING/DCX/DWD
TCEB1	E3 adaptor/Cullin RING/ECS/Elon-B_C
TCEB2	E3 adaptor/Cullin RING/ECS/Elon-B_C
TCEB3	E3 adaptor/Cullin RING/ECS/SOCS_VHL_BC-box/SCF/F-box
TEP1	E3 adaptor/Cullin RING/DCX/DWD
THOC3	E3 adaptor/Cullin RING/DCX/DWD
THOC6	E3 adaptor/Cullin RING/DCX/DWD
TLE1	E3 adaptor/Cullin RING/DCX/DWD
TLE2	E3 adaptor/Cullin RING/DCX/DWD
TLE3	E3 adaptor/Cullin RING/DCX/DWD
TLE4	E3 adaptor/Cullin RING/DCX/DWD
TLE6	E3 adaptor/Cullin RING/DCX/DWD
TMEM129	E3 activity/RING/RING
TMEM183A	E3 adaptor/Cullin RING/SCF/F-box
TMEM189	E2 adapter-conjugates w/(UBE2V1)
TMF1	E3 adaptor/Cullin RING/ECS/SOCS_VHL_BC-box
TNFAIP1	E3 adaptor/Cullin RING/BCR/BTB_Other
TOPORS	E3 activity/RING/RING
TRAF2	E3 activity/RING/RING
TRAF3	E3 activity/RING/RING
TRAF3IP2	E3 activity/RING/U-box
TRAF4	E3 activity/RING/RING
TRAF5	E3 activity/RING/RING
TRAF6	E3 activity/RING/RING/U-box
TRAF7	E3 activity/RING/RING;adaptor/Cullin RING/DCX/DWD
TRAIP	E3 activity/RING/RING
TRIM10	E3 activity/RING/RING/U-box
TRIM11	E3 activity/RING/RING
TRIM13	E3 activity/RING/RING
TRIM15	E3 activity/RING/RING
TRIM16	E3 activity/RING/RING
TRIM17	E3 activity/RING/RING
TRIM2	E3 activity/RING/RING
TRIM21	E3 activity/RING/RING/U-box
TRIM22	E3 activity/RING/RING/U-box
TRIM23	E3 activity/RING/RING
TRIM24	E3 activity/RING/PHD/RING
TRIM25	E3 activity/RING/RING
TRIM26	E3 activity/RING/RING
TRIM27	E3 activity/RING/RING
TRIM28	E3 activity/RING/PHD/RING
TRIM3	E3 activity/RING/RING
TRIM31	E3 activity/RING/RING;U-box
TRIM32	E3 activity/RING/RING
TRIM33	E3 activity/RING/PHD/RING
TRIM34	E3 activity/RING/RING
TRIM35	E3 activity/RING/RING/U-box
TRIM36	E3 activity/RING/RING
TRIM37	E3 activity/RING/RING
TRIM38	E3 activity/RING/RING/U-box
TRIM39	E3 activity/RING/RING;U-box
TRIM4	E3 activity/RING/RING/U-box
TRIM40	E3 activity/RING/RING
TRIM41	E3 activity/RING/RING
TRIM43	E3 activity/RING/RING
TRIM45	E3 activity/RING/RING
TRIM46	E3 activity/RING/RING
TRIM47	E3 activity/RING/RING
TRIM48	E3 activity/RING/RING
TRIM5	E3 activity/RING/RING
TRIM50	E3 activity/RING/RING/U-box
TRIM51	E3 activity/RING/RING
TRIM52	E3 activity/RING/RING
TRIM54	E3 activity/RING/RING
TRIM55	E3 activity/RING/RING
TRIM56	E3 activity/RING/RING
TRIM59	E3 activity/RING/RING
TRIM6	E3 activity/RING/RING
TRIM60	E3 activity/RING/RING
TRIM61	E3 activity/RING/RING
TRIM62	E3 activity/RING/RING/U-box
TRIM63	E3 activity/RING/RING
TRIM65	E3 activity/RING/RING/U-box
TRIM66	E3 activity/RING/PHD
TRIM68	E3 activity/RING/RING
TRIM69	E3 activity/RING/RING
TRIM7	E3 activity/RING/RING/U-box
TRIM71	E3 activity/RING/RING
TRIM72	E3 activity/RING/RING
TRIM73	E3 activity/RING/RING
TRIM74	E3 activity/RING/RING
TRIM8	E3 activity/RING/RING
TRIM9	E3 activity/RING/RING
TRIP12	E3 activity/HECT
TRPC4AP	E3 adaptor/Cullin RING/Other
TSG101	E2/UEV
TSSC1	E3 adaptor/Cullin RING/DCX/DWD
TTC3	E3 activity/RING/RING
UBA1	E1/NA
UBA2	E1/NA
UBA3	E1/NA
UBA5	E1/NA
UBA6	E1/NA
UBA7	E1/NA
UBE2A	E2/UBC
UBE2B	E2/UBC
UBE2C	E2/UBC
UBE2D1	E2/UBC
UBE2D2	E2/UBC
UBE2D3	E2/UBC
UBE2D4	E2/UBC
UBE2E1	E2/UBC
UBE2E2	E2/UBC
UBE2E3	E2/UBC
UBE2F	E2/UBC
UBE2G1	E2/UBC
UBE2G2	E2/UBC
UBE2H	E2/UBC
UBE2I	E2/UBC
UBE2J1	E2/UBC
UBE2J2	E2/UBC
UBE2K	E2/UBC
UBE2L3	E2/UBC
UBE2L6	E2/UBC
UBE2M	E2/UBC
UBE2N	E2/UBC
UBE2NL	E2/UBC
UBE2O	E2/UBC
UBE2Q1	E2/UBC
UBE2Q2	E2/UBC
UBE2R2	E2/UBC
UBE2S	E2/UBC
UBE2T	E2/UBC
UBE2U	E2/UBC
UBE2V1	E2/UBC/UEV
UBE2V2	E2/UBC/UEV
UBE2W	E2/UBC
UBE2Z	E2/UBC
UBE3A	E3 activity/HECT
UBE3B	E3 activity/HECT
UBE3C	E3 activity/HECT
UBE3D	E3 activity/HECT
UBE4A	E3 activity/RING/U-box
UBE4B	E3 activity/RING/U-box
UBOX5	E3 activity/RING/RING/U-box
UBR1	E3 activity/N-recognin/N-domain/UBR-box/RING
UBR2	E3 activity/N-recognin/N-domain/RING/UBR-box
UBR3	E3 activity/N-recognin/UBR-box
UBR4	E3 activity/N-recognin/UBR-box
UBR5	E3 activity/HECT/N-recognin/UBR-box
UBR7	E3 activity/N-recognin/UBR-box
UFC1	E2/Other
UFL1	E3 activity/Other
UHRF1	E3 activity/RING/RING
UHRF2	E3 activity/RING/PHD/RING
UPF1	E3 activity/Other
UTP15	E3 adaptor/Cullin RING/DCX/DWD
UTP18	E3 adaptor/Cullin RING/DCX/DWD
VHL	E3 adaptor/Cullin RING/ECS/SOCS_VHL_BC-box
VPRBP	E3 adaptor/Cullin RING/DCX/DWD
VPS18	E3 activity/RING/RING
VPS41	E3 activity/RING/RING
WDFY1	E3 adaptor/Cullin RING/DCX/DWD
WDFY2	E3 adaptor/Cullin RING/DCX/DWD
WDFY3	E3 adaptor/Cullin RING/DCX/DWD
WDFY4	E3 adaptor/Cullin RING/DCX/DWD
WDHD1	E3 adaptor/Cullin RING/DCX/DWD
WDR1	E3 adaptor/Cullin RING/DCX/DWD
WDR11	E3 adaptor/Cullin RING/DCX/DWD
WDR12	E3 adaptor/Cullin RING/DCX/DWD
WDR13	E3 adaptor/Cullin RING/DCX/DWD
WDR16	E3 adaptor/Cullin RING/DCX/DWD
WDR17	E3 adaptor/Cullin RING/DCX/DWD
WDR18	E3 adaptor/Cullin RING/DCX/DWD
WDR20	E3 adaptor/Cullin RING/DCX/DWD
WDR24	E3 adaptor/Cullin RING/DCX/DWD
WDR25	E3 adaptor/Cullin RING/DCX/DWD
WDR26	E3 adaptor/Cullin RING/DCX/DWD
WDR27	E3 adaptor/Cullin RING/DCX/DWD
WDR3	E3 adaptor/Cullin RING/DCX/DWD
WDR31	E3 adaptor/Cullin RING/DCX/DWD
WDR33	E3 adaptor/Cullin RING/DCX/DWD
WDR34	E3 adaptor/Cullin RING/DCX/DWD
WDR36	E3 adaptor/Cullin RING/DCX/DWD
WDR37	E3 adaptor/Cullin RING/DCX/DWD
WDR38	E3 adaptor/Cullin RING/DCX/DWD
WDR4	E3 adaptor/Cullin RING/DCX/DWD
WDR41	E3 adaptor/Cullin RING/DCX/DWD
WDR43	E3 adaptor/Cullin RING/DCX/DWD
WDR44	E3 adaptor/Cullin RING/DCX/DWD
WDR45	E3 adaptor/Cullin RING/DCX/DWD
WDR45B	E3 adaptor/Cullin RING/DCX/DWD
WDR47	E3 adaptor/Cullin RING/DCX/DWD
WDR48	E3 adaptor/Cullin RING/DCX/DWD
WDR49	E3 adaptor/Cullin RING/DCX/DWD
WDR5	E3 adaptor/Cullin RING/DCX/DWD
WDR53	E3 adaptor/Cullin RING/DCX/DWD
WDR54	E3 adaptor/Cullin RING/DCX/DWD
WDR55	E3 adaptor/Cullin RING/DCX/DWD
WDR59	E3 adaptor/Cullin RING/DCX/DWD
WDR5B	E3 adaptor/Cullin RING/DCX/DWD
WDR6	E3 adaptor/Cullin RING/DCX/DWD
WDR60	E3 adaptor/Cullin RING/DCX/DWD
WDR61	E3 adaptor/Cullin RING/DCX/DWD
WDR62	E3 adaptor/Cullin RING/DCX/DWD
WDR63	E3 adaptor/Cullin RING/DCX/DWD
WDR64	E3 adaptor/Cullin RING/DCX/DWD
WDR66	E3 adaptor/Cullin RING/DCX/DWD
WDR7	E3 adaptor/Cullin RING/DCX/DWD
WDR70	E3 adaptor/Cullin RING/DCX/DWD
WDR72	E3 adaptor/Cullin RING/DCX/DWD
WDR74	E3 adaptor/Cullin RING/DCX/DWD
WDR75	E3 adaptor/Cullin RING/DCX/DWD
WDR76	E3 adaptor/Cullin RING/DCX/DWD
WDR77	E3 adaptor/Cullin RING/DCX/DWD
WDR78	E3 adaptor/Cullin RING/DCX/DWD
WDR81	E3 adaptor/Cullin RING/DCX/DWD
WDR82	E3 adaptor/Cullin RING/DCX/DWD
WDR83	E3 adaptor/Cullin RING/DCX/DWD
WDR86	E3 adaptor/Cullin RING/DCX/DWD
WDR87	E3 adaptor/Cullin RING/DCX/DWD
WDR88	E3 adaptor/Cullin RING/DCX/DWD
WDR89	E3 adaptor/Cullin RING/DCX/DWD
WDR90	E3 adaptor/Cullin RING/DCX/DWD
WDR91	E3 adaptor/Cullin RING/DCX/DWD
WDR92	E3 adaptor/Cullin RING/DCX/DWD
WDSUB1	E3 activity/RING/U-box;adaptor/Cullin RING/DCX/DWD
WDTC1	E3 adaptor/Cullin RING/DCX/DWD
WHSC1	E3 activity/RING/PHD
WHSC1L1	E3 activity/RING/PHD
WIPI2	E3 adaptor/Cullin RING/DCX/DWD
WRAP53	E3 adaptor/Cullin RING/DCX/DWD
WRAP73	E3 adaptor/Cullin RING/DCX/DWD
WSB1	E3 adaptor/Cullin RING/DCX/DWD/ECS/SOCS_VHL_BC-box
WSB2	E3 adaptor/Cullin RING/DCX/DWD/ECS/SOCS_VHL_BC-box
WWP1	E3 activity/HECT
WWP2	E3 activity/HECT
XIAP	E3 activity/RING/RING
ZBTB1	E3 adaptor/Cullin RING/BCR/BTB_Other
ZBTB10	E3 adaptor/Cullin RING/BCR/BTB_Other
ZBTB11	E3 adaptor/Cullin RING/BCR/BTB_Other
ZBTB14	E3 adaptor/Cullin RING/BCR/BTB_Other
ZBTB16	E3 adaptor/Cullin RING/BCR/BTB_Other
ZBTB17	E3 adaptor/Cullin RING/BCR/BTB_Other
ZBTB18	E3 adaptor/Cullin RING/BCR/BTB_Other
ZBTB2	E3 adaptor/Cullin RING/BCR/BTB_Other
ZBTB20	E3 adaptor/Cullin RING/BCR/BTB_Other
ZBTB21	E3 adaptor/Cullin RING/BCR/BTB_Other
ZBTB22	E3 adaptor/Cullin RING/BCR/BTB_Other
ZBTB24	E3 adaptor/Cullin RING/BCR/BTB_Other
ZBTB25	E3 adaptor/Cullin RING/BCR/BTB_Other
ZBTB3	E3 adaptor/Cullin RING/BCR/BTB_Other
ZBTB33	E3 adaptor/Cullin RING/BCR/BTB_Other
ZBTB34	E3 adaptor/Cullin RING/BCR/BTB_Other
ZBTB37	E3 adaptor/Cullin RING/BCR/BTB_Other
ZBTB38	E3 adaptor/Cullin RING/BCR/BTB_Other
ZBTB39	E3 adaptor/Cullin RING/BCR/BTB_Other
ZBTB4	E3 adaptor/Cullin RING/BCR/BTB_Other
ZBTB40	E3 adaptor/Cullin RING/BCR/BTB_Other
ZBTB41	E3 adaptor/Cullin RING/BCR/BTB_Other
ZBTB42	E3 adaptor/Cullin RING/BCR/BTB_Other
ZBTB43	E3 adaptor/Cullin RING/BCR/BTB_Other
ZBTB44	E3 adaptor/Cullin RING/BCR/BTB_Other
ZBTB45	E3 adaptor/Cullin RING/BCR/BTB_Other
ZBTB46	E3 adaptor/Cullin RING/BCR/BTB_Other
ZBTB47	E3 adaptor/Cullin RING/BCR/BTB_Other
ZBTB48	E3 adaptor/Cullin RING/BCR/BTB_Other
ZBTB49	E3 adaptor/Cullin RING/BCR/BTB_Other
ZBTB5	E3 adaptor/Cullin RING/BCR/BTB_Other
ZBTB6	E3 adaptor/Cullin RING/BCR/BTB_Other
ZBTB7A	E3 adaptor/Cullin RING/BCR/BTB_Other
ZBTB7B	E3 adaptor/Cullin RING/BCR/BTB_Other
ZBTB7C	E3 adaptor/Cullin RING/BCR/BTB_Other
ZBTB8A	E3 adaptor/Cullin RING/BCR/BTB_Other
ZBTB8B	E3 adaptor/Cullin RING/BCR/BTB_Other
ZBTB9	E3 adaptor/Cullin RING/BCR/BTB_Other
ZC3HC1	E3 adaptor/Cullin RING/SCF/F-box
ZFP91	E3 activity/Other
ZMIZ1	E3 activity/RING/RING
ZMIZ2	E3 activity/RING/RING
ZNF106	E3 adaptor/Cullin RING/DCX/DWD
ZNF131	E3 adaptor/Cullin RING/BCR/BTB_Other
ZNF230	E3 activity/RING/RING
ZNF474	E3 adaptor/Cullin RING/DCX/DWD
ZNF645	E3 activity/RING/RING
ZNRF1	E3 activity/RING/RING
ZNRF2	E3 activity/RING/RING
ZNRF3	E3 activity/RING/RING
ZNRF4	E3 activity/RING/RING
ZSWIM2	E3 activity/RING/RING
