# Supplementary material for: Comprehensive Analysis Reveals the Potential Regulatory Mechanism Between Ub–Proteasome System and Cell Cycle in Colorectal Cancer
Source: Front Cell Dev Biol. 2021 Jun 14;9:653528. doi: 10.3389/fcell.2021.653528 (PMC8238047; doi:10.3389/fcell.2021.653528)
Supplement: Supplementary Table 2 — Detailed information of three differential analyses of the 24 E3. [file Table_2.xlsx]

## Sheet: GTEx vs TCGA_normal
	conMean	treatMean	logFC	pValue	fdr
AURKA	1.26131	3.05723	1.79592	1.93e-25	5.08e-25
CBX4	2.10211	2.81286	0.710754	3.35e-24	7.92e-24
CHD3	5.27396	4.06225	-1.21171	3.63e-24	8.57e-24
CHFR	3.47429	1.78338	-1.69091	7.72e-29	4.78e-28
DCUN1D5	2.81601	3.13567	0.319659	2.9e-07	3.68e-07
DTX3	4.89026	2.36044	-2.52982	2.82e-24	6.74e-24
DTX3L	2.57102	4.17579	1.60477	6.06e-30	1.02e-28
HERC1	4.21406	2.39902	-1.81503	1.26e-28	6.05e-28
HERC3	4.13241	2.85839	-1.27402	2.54e-24	6.14e-24
PDLIM2	4.81483	2.02788	-2.78696	8.38e-29	4.86e-28
PDZRN3	4.35492	3.06991	-1.28501	1.54e-10	2.16e-10
PDZRN4	2.76257	1.83427	-0.928297	5.72e-05	6.81e-05
PHF1	5.42108	3.73472	-1.68636	1.86e-28	8.09e-28
PRPF19	4.47823	5.65329	1.17506	7.16e-30	1.1e-28
RABGEF1	3.10386	1.16657	-1.93729	7.72e-29	4.78e-28
RFWD3	1.63037	2.72242	1.09204	6.59e-30	1.04e-28
RNF113A	2.50514	3.6339	1.12876	3.11e-30	8.15e-29
RNF128	1.18505	4.33655	3.1515	1.56e-28	7.05e-28
RNF150	2.1312	1.67964	-0.451559	0.0151061	0.016542
RNF43	1.40425	3.34882	1.94457	1.47e-19	2.76e-19
TRIM2	2.70588	4.1062	1.40032	9.87e-29	5.17e-28
TRIM3	4.11905	2.45754	-1.66152	7.85e-29	4.78e-28
UBR4	5.62963	3.24106	-2.38857	7.72e-29	4.78e-28
UHRF1	0.510416	1.38237	0.871959	2.75e-20	5.37e-20

## Sheet: GTEx+TCGA_normal vs TCGA_Tumor
	conMean	treatMean	logFC	pValue	fdr
AURKA	1.51644	4.43974	2.9233	2.37e-146	2.58e-144
CBX4	2.20308	4.17877	1.97569	1.54e-146	2.23e-144
CHD3	5.10182	3.52114	-1.58069	2.23e-116	1.58e-115
CHFR	3.23408	1.35189	-1.88219	1.61e-124	1.61e-123
DCUN1D5	2.86142	4.37009	1.50867	2.59e-143	1.5e-141
DTX3	4.53087	1.69168	-2.8392	4.37e-121	3.59e-120
DTX3L	2.799	4.33359	1.53459	4.04e-116	2.82e-115
HERC1	3.95621	1.96339	-1.99282	5.24e-128	6.81e-127
HERC3	3.95142	2.00327	-1.94815	9.94e-145	8.66e-143
PDLIM2	4.41892	1.31007	-3.10884	1.1e-135	2.29e-134
PDZRN3	4.17237	1.88534	-2.28702	3.46e-109	1.84e-108
PDZRN4	2.6307	0.233942	-2.39676	1.6e-121	1.33e-120
PHF1	5.18152	3.34525	-1.83626	8.76e-123	7.7e-122
PRPF19	4.64516	6.37151	1.72636	4.73e-138	1.47e-136
RABGEF1	2.82864	0.905839	-1.9228	7.08e-128	8.94e-127
RFWD3	1.78551	3.61121	1.82569	1.45e-149	6.32e-147
RNF113A	2.66549	4.18132	1.51583	4.41e-127	5.42e-126
RNF128	1.63276	4.69825	3.06549	7.13e-116	4.89e-115
RNF150	2.06705	0.351793	-1.71526	4.11e-106	2e-105
RNF43	1.6805	5.34036	3.65986	1.07e-136	2.44e-135
TRIM2	2.90481	4.45666	1.55185	2.24e-110	1.26e-109
TRIM3	3.88302	1.99467	-1.88835	5.51e-128	7.05e-127
UBR4	5.29031	3.15746	-2.13285	4.27e-113	2.64e-112
UHRF1	0.634287	2.72521	2.09092	7.16e-144	4.8e-142

## Sheet: TCGA_normal vs TCGA_tumor
	conMean	treatMean	logFC	pValue	fdr
AURKA	3.05723	4.43974	1.38251	1.14e-27	3.32e-26
CBX4	2.81286	4.17877	1.36591	2.93e-30	3.54e-28
CHD3	4.06225	3.52114	-0.541118	1.51e-09	3.51e-09
CHFR	1.78338	1.35189	-0.431496	8.11e-09	1.8e-08
DCUN1D5	3.13567	4.37009	1.23442	2.57e-29	1.64e-27
DTX3	2.36044	1.69168	-0.668764	4.62e-09	1.04e-08
DTX3L	4.17579	4.33359	0.157794	0.0161436	0.0202334
HERC1	2.39902	1.96339	-0.43563	2.6e-12	7.42e-12
HERC3	2.85839	2.00327	-0.855116	1.57e-27	4.44e-26
PDLIM2	2.02788	1.31007	-0.717803	5.29e-20	2.98e-19
PDZRN3	3.06991	1.88534	-1.18457	1.88e-17	8.34e-17
PDZRN4	1.83427	0.233942	-1.60033	5.4e-25	6.72e-24
PHF1	3.73472	3.34525	-0.389469	1.41e-09	3.32e-09
PRPF19	5.65329	6.37151	0.718226	3.82e-24	3.94e-23
RABGEF1	1.16657	0.905839	-0.260731	1.07e-11	2.93e-11
RFWD3	2.72242	3.61121	0.888789	1.52e-29	1.07e-27
RNF113A	3.6339	4.18132	0.547423	2.95e-15	1.05e-14
RNF128	4.33655	4.69825	0.361694	0.000593296	0.000859466
RNF150	1.67964	0.351793	-1.32785	1.75e-25	2.46e-24
RNF43	3.34882	5.34036	1.99154	9.73e-25	1.14e-23
TRIM2	4.1062	4.45666	0.35046	1.85e-05	3.05e-05
TRIM3	2.45754	1.99467	-0.46287	7.14e-13	2.14e-12
UBR4	3.24106	3.15746	-0.0836013	0.0183311	0.0227391
UHRF1	1.38237	2.72521	1.34284	8.74e-27	1.9e-25
