# Supplementary material for: Comprehensive Analysis Reveals the Potential Regulatory Mechanism Between Ub–Proteasome System and Cell Cycle in Colorectal Cancer
Source: Front Cell Dev Biol. 2021 Jun 14;9:653528. doi: 10.3389/fcell.2021.653528 (PMC8238047; doi:10.3389/fcell.2021.653528)
Supplement: Supplementary Table 3 — Detailed interactions in the PPI network. [file Table_3.XLSX]

## Sheet: string_interactions
#node1	node2	node1_string_internal_id	node2_string_internal_id	node1_external_id	node2_external_id	neighborhood_on_chromosome	gene_fusion	phylogenetic_cooccurrence	homology	coexpression	experimentally_determined_interaction	database_annotated	automated_textmining	combined_score
MAD2L1	CCNA2	4437296	4436109	9606.ENSP00000296509	9606.ENSP00000274026	0	0	0	0	0.984	0.993	0.9	0.572	0.999
CDC20	CCNA2	4443940	4436109	9606.ENSP00000361540	9606.ENSP00000274026	0	0	0	0	0.984	0.994	0.9	0.847	0.999
RRP9	UTP18	4433566	4433308	9606.ENSP00000232888	9606.ENSP00000225298	0	0	0	0	0.921	0.784	0.9	0.761	0.999
RRM2	RRM1	4442396	4437691	9606.ENSP00000353770	9606.ENSP00000300738	0	0	0.447	0	0.879	0.78	0.9	0.976	0.999
PTTG1	CDC20	4446209	4443940	9606.ENSP00000377536	9606.ENSP00000361540	0	0	0	0	0.931	0.993	0.9	0.886	0.999
CDC20	AURKA	4443940	4432988	9606.ENSP00000361540	9606.ENSP00000216911	0	0	0	0	0.977	0.379	0.9	0.743	0.999
ORC1	MCM4	4443772	4435007	9606.ENSP00000360623	9606.ENSP00000262105	0.052	0	0	0	0.903	0.977	0.9	0.747	0.999
CDC23	CDC20	4446340	4443940	9606.ENSP00000378350	9606.ENSP00000361540	0	0	0	0	0.12	0.999	0.9	0.881	0.999
WDR43	UTP18	4447102	4433308	9606.ENSP00000384302	9606.ENSP00000225298	0	0	0	0	0.904	0.666	0.9	0.807	0.999
CDC20	CCNB1	4443940	4434484	9606.ENSP00000361540	9606.ENSP00000256442	0	0	0	0	0.972	0.997	0.9	0.878	0.999
SKP2	SKP1	4436120	4433537	9606.ENSP00000274255	9606.ENSP00000231487	0	0	0	0	0.061	0.971	0.9	0.864	0.999
BUB1	MAD2L1	4437860	4437296	9606.ENSP00000302530	9606.ENSP00000296509	0	0	0	0	0.921	0.998	0.9	0.858	0.999
TPX2	AURKA	4437665	4432988	9606.ENSP00000300403	9606.ENSP00000216911	0	0	0	0	0.952	0.982	0.9	0.886	0.999
BRCA2	PALB2	4445332	4434904	9606.ENSP00000369497	9606.ENSP00000261584	0	0	0	0	0.087	0.899	0.9	0.986	0.999
POLA1	PRIM1	4445155	4442054	9606.ENSP00000368349	9606.ENSP00000350491	0	0	0	0	0.886	0.996	0.9	0.92	0.999
CDC23	MAD2L1	4446340	4437296	9606.ENSP00000378350	9606.ENSP00000296509	0	0	0	0	0.221	0.989	0.9	0.685	0.999
CDC20	BUB1	4443940	4437860	9606.ENSP00000361540	9606.ENSP00000302530	0	0	0	0	0.968	0.998	0.9	0.959	0.999
CDC25C	CCNB1	4439463	4434484	9606.ENSP00000321656	9606.ENSP00000256442	0	0	0	0	0.78	0.474	0.9	0.939	0.999
CDC20	UBE2C	4443940	4441865	9606.ENSP00000361540	9606.ENSP00000348838	0	0	0	0	0.982	0.905	0.9	0.866	0.999
CDC20	SKP2	4443940	4436120	9606.ENSP00000361540	9606.ENSP00000274255	0	0	0	0	0.281	0.993	0.9	0.706	0.999
CDC20	MAD2L1	4443940	4437296	9606.ENSP00000361540	9606.ENSP00000296509	0	0	0	0	0.978	0.999	0.9	0.874	0.999
BRCA1	BRCA2	4448999	4445332	9606.ENSP00000418960	9606.ENSP00000369497	0	0	0	0	0.258	0.703	0.9	0.954	0.998
UBE2C	AURKA	4441865	4432988	9606.ENSP00000348838	9606.ENSP00000216911	0	0	0	0	0.949	0.064	0.9	0.639	0.998
CHEK1	CDC25C	4447561	4439463	9606.ENSP00000388648	9606.ENSP00000321656	0	0	0	0	0.425	0.571	0.9	0.951	0.998
UBE2C	CCNA2	4441865	4436109	9606.ENSP00000348838	9606.ENSP00000274026	0	0	0	0	0.956	0.164	0.9	0.646	0.998
CCNA2	CCNB1	4436109	4434484	9606.ENSP00000274026	9606.ENSP00000256442	0	0	0	0.738	0.971	0.707	0.72	0.924	0.998
BIRC5	AURKA	4437778	4432988	9606.ENSP00000301633	9606.ENSP00000216911	0	0	0	0	0.869	0.56	0.9	0.711	0.998
MAD2L1	CCNB1	4437296	4434484	9606.ENSP00000296509	9606.ENSP00000256442	0	0	0	0	0.955	0.13	0.9	0.76	0.998
UBE2C	CCNB1	4441865	4434484	9606.ENSP00000348838	9606.ENSP00000256442	0	0	0	0	0.924	0.164	0.9	0.825	0.998
POLA1	MCM4	4445155	4435007	9606.ENSP00000368349	9606.ENSP00000262105	0	0	0	0	0.902	0.692	0.9	0.563	0.998
CDC20	BIRC5	4443940	4437778	9606.ENSP00000361540	9606.ENSP00000301633	0	0	0	0	0.965	0.064	0.9	0.61	0.998
BIRC5	MAD2L1	4437778	4437296	9606.ENSP00000301633	9606.ENSP00000296509	0	0	0	0	0.958	0	0.9	0.578	0.998
PPIL1	PRPF19	4444249	4433393	9606.ENSP00000362803	9606.ENSP00000227524	0	0	0	0	0.206	0.959	0.9	0.63	0.998
PTTG1	UBE2C	4446209	4441865	9606.ENSP00000377536	9606.ENSP00000348838	0	0	0	0	0.936	0	0.9	0.694	0.997
BRCA2	FANCD2	4445332	4436734	9606.ENSP00000369497	9606.ENSP00000287647	0	0	0	0	0.252	0.472	0.9	0.938	0.997
TOP2A	TPX2	4448614	4437665	9606.ENSP00000411532	9606.ENSP00000300403	0	0	0	0	0.993	0	0	0.595	0.997
BUB1	SGOL1	4437860	4435310	9606.ENSP00000302530	9606.ENSP00000263753	0	0	0	0	0.856	0.05	0.9	0.827	0.997
PTTG1	AURKA	4446209	4432988	9606.ENSP00000377536	9606.ENSP00000216911	0	0	0	0	0.907	0.305	0.9	0.712	0.997
UBE2C	MAD2L1	4441865	4437296	9606.ENSP00000348838	9606.ENSP00000296509	0	0	0	0	0.919	0.509	0.9	0.449	0.997
HMMR	TPX2	4446202	4437665	9606.ENSP00000377492	9606.ENSP00000300403	0	0	0	0	0.837	0.379	0.9	0.751	0.997
BUB1	CCNB1	4437860	4434484	9606.ENSP00000302530	9606.ENSP00000256442	0	0	0	0	0.902	0.085	0.9	0.793	0.997
WDR43	RRP9	4447102	4433566	9606.ENSP00000384302	9606.ENSP00000232888	0	0	0	0.556	0.923	0.651	0.9	0.685	0.997
GINS4	MCM4	4436228	4435007	9606.ENSP00000276533	9606.ENSP00000262105	0	0	0	0	0.494	0.767	0.9	0.832	0.997
BUB1	BIRC5	4437860	4437778	9606.ENSP00000302530	9606.ENSP00000301633	0	0	0	0	0.901	0.185	0.9	0.592	0.996
CHEK1	MCM4	4447561	4435007	9606.ENSP00000388648	9606.ENSP00000262105	0	0	0	0	0.775	0.308	0.9	0.79	0.996
CENPO	CENPI	4445460	4444058	9606.ENSP00000370214	9606.ENSP00000362018	0	0	0	0	0.151	0.763	0.9	0.856	0.996
BIRC5	CCNB1	4437778	4434484	9606.ENSP00000301633	9606.ENSP00000256442	0	0	0	0	0.888	0.185	0.9	0.651	0.996
BRCA1	PALB2	4448999	4434904	9606.ENSP00000418960	9606.ENSP00000261584	0	0	0	0	0.098	0.693	0.9	0.877	0.996
KIF15	TPX2	4439659	4437665	9606.ENSP00000324020	9606.ENSP00000300403	0	0	0	0	0.822	0	0.9	0.796	0.996
RBL1	CCNA2	4444239	4436109	9606.ENSP00000362768	9606.ENSP00000274026	0	0	0	0	0.183	0.816	0.9	0.736	0.995
BRCA1	FANCD2	4448999	4436734	9606.ENSP00000418960	9606.ENSP00000287647	0	0	0	0	0.291	0.691	0.9	0.838	0.995
CCNF	CDC20	4446633	4443940	9606.ENSP00000380256	9606.ENSP00000361540	0	0	0	0	0.861	0.4	0.9	0.547	0.995
CDC25C	CCNA2	4439463	4436109	9606.ENSP00000321656	9606.ENSP00000274026	0	0	0	0	0.701	0.4	0.9	0.765	0.995
PRIM1	MCM4	4442054	4435007	9606.ENSP00000350491	9606.ENSP00000262105	0	0	0	0	0.936	0.125	0.9	0.356	0.995
HMMR	AURKA	4446202	4432988	9606.ENSP00000377492	9606.ENSP00000216911	0	0	0	0	0.827	0.342	0.9	0.552	0.994
STIL	PLK4	4443830	4435965	9606.ENSP00000360944	9606.ENSP00000270861	0	0	0	0	0.688	0.87	0	0.864	0.994
CENPK	CENPI	4446586	4444058	9606.ENSP00000379911	9606.ENSP00000362018	0	0	0	0	0.228	0.443	0.9	0.89	0.994
KIF15	AURKA	4439659	4432988	9606.ENSP00000324020	9606.ENSP00000216911	0	0	0	0	0.754	0.125	0.9	0.72	0.993
BUB1	AURKA	4437860	4432988	9606.ENSP00000302530	9606.ENSP00000216911	0	0	0	0	0.962	0.246	0	0.783	0.993
BORA	AURKA	4451376	4432988	9606.ENSP00000479266	9606.ENSP00000216911	0	0	0	0	0.743	0.473	0.9	0.606	0.993
CDC20	SGOL1	4443940	4435310	9606.ENSP00000361540	9606.ENSP00000263753	0	0	0	0	0.843	0	0.9	0.59	0.993
ORC1	CCNA2	4443772	4436109	9606.ENSP00000360623	9606.ENSP00000274026	0	0	0	0	0.753	0.525	0.9	0.5	0.993
CDC23	UBE2C	4446340	4441865	9606.ENSP00000378350	9606.ENSP00000348838	0	0	0	0	0.099	0.808	0.9	0.615	0.992
FANCB	FANCD2	4446803	4436734	9606.ENSP00000381378	9606.ENSP00000287647	0	0	0	0	0.113	0	0.9	0.918	0.992
RACGAP1	KIF20B	4448310	4443802	9606.ENSP00000404190	9606.ENSP00000360793	0	0	0	0	0.568	0.707	0.9	0.507	0.992
KPNA2	TPX2	4449870	4437665	9606.ENSP00000438483	9606.ENSP00000300403	0	0	0	0	0.825	0.26	0.9	0.461	0.992
CENPK	CENPO	4446586	4445460	9606.ENSP00000379911	9606.ENSP00000370214	0	0	0	0	0.098	0.539	0.9	0.844	0.992
SKP2	CCNA2	4436120	4436109	9606.ENSP00000274255	9606.ENSP00000274026	0	0	0	0	0.368	0.602	0.9	0.702	0.991
BRCA1	CHEK1	4448999	4447561	9606.ENSP00000418960	9606.ENSP00000388648	0	0	0	0	0.37	0.348	0.9	0.818	0.991
UBE2T	FANCD2	4442849	4436734	9606.ENSP00000356243	9606.ENSP00000287647	0	0	0	0	0.227	0.379	0.9	0.847	0.991
BRCA1	BRIP1	4448999	4434671	9606.ENSP00000418960	9606.ENSP00000259008	0	0	0	0	0.214	0.693	0.9	0.683	0.991
TOP2A	UBE2C	4448614	4441865	9606.ENSP00000411532	9606.ENSP00000348838	0	0	0	0	0.982	0.05	0	0.545	0.991
FBXO17	SKP1	4436993	4433537	9606.ENSP00000292852	9606.ENSP00000231487	0	0	0	0	0	0.821	0.9	0.539	0.991
CCNA2	MCM4	4436109	4435007	9606.ENSP00000274026	9606.ENSP00000262105	0	0	0	0	0.797	0.182	0.9	0.551	0.991
CCNB1	AURKA	4434484	4432988	9606.ENSP00000256442	9606.ENSP00000216911	0	0	0	0	0.925	0.291	0	0.858	0.991
CCNF	SKP1	4446633	4433537	9606.ENSP00000380256	9606.ENSP00000231487	0	0	0	0	0.051	0.523	0.9	0.808	0.99
CCNB1	NCAPG	4434484	4434176	9606.ENSP00000256442	9606.ENSP00000251496	0	0	0	0	0.867	0	0.9	0.374	0.99
BUB1	CCNA2	4437860	4436109	9606.ENSP00000302530	9606.ENSP00000274026	0	0	0	0	0.97	0.079	0	0.698	0.99
TOP2A	BUB1	4448614	4437860	9606.ENSP00000411532	9606.ENSP00000302530	0	0	0	0	0.974	0.05	0	0.62	0.99
FANCD2	PALB2	4436734	4434904	9606.ENSP00000287647	9606.ENSP00000261584	0	0	0	0	0.062	0	0.9	0.897	0.989
SGOL2	BUB1	4442051	4437860	9606.ENSP00000350447	9606.ENSP00000302530	0	0	0	0	0.707	0	0.9	0.659	0.989
MAD2L1	NCAPG	4437296	4434176	9606.ENSP00000296509	9606.ENSP00000251496	0	0	0	0	0.982	0	0	0.414	0.989
SGOL2	CCNB1	4442051	4434484	9606.ENSP00000350447	9606.ENSP00000256442	0	0	0	0	0.863	0	0.9	0.269	0.989
POLA1	ORC1	4445155	4443772	9606.ENSP00000368349	9606.ENSP00000360623	0	0	0	0	0.754	0.051	0.9	0.559	0.988
PLK4	AURKA	4435965	4432988	9606.ENSP00000270861	9606.ENSP00000216911	0	0	0	0.81	0.812	0.342	0.9	0.66	0.988
FBXO9	SKP1	4433894	4433537	9606.ENSP00000244426	9606.ENSP00000231487	0	0	0	0	0.062	0.613	0.9	0.727	0.988
BUB1	ZW10	4437860	4432777	9606.ENSP00000302530	9606.ENSP00000200135	0	0	0	0	0.144	0.27	0.9	0.841	0.988
TOP2A	NCAPG	4448614	4434176	9606.ENSP00000411532	9606.ENSP00000251496	0	0	0	0	0.967	0.085	0	0.644	0.988
PALB2	BRIP1	4434904	4434671	9606.ENSP00000261584	9606.ENSP00000259008	0	0	0	0	0.063	0.377	0.9	0.816	0.987
BUB1	TPX2	4437860	4437665	9606.ENSP00000302530	9606.ENSP00000300403	0	0	0	0	0.974	0	0	0.518	0.987
TOP2A	CDC20	4448614	4443940	9606.ENSP00000411532	9606.ENSP00000361540	0	0	0	0	0.968	0	0	0.579	0.986
CCNA2	AURKA	4436109	4432988	9606.ENSP00000274026	9606.ENSP00000216911	0	0	0	0	0.964	0.177	0	0.582	0.986
KIF15	NCAPG	4439659	4434176	9606.ENSP00000324020	9606.ENSP00000251496	0	0	0	0	0.977	0.064	0	0.41	0.986
TOP2A	CCNB1	4448614	4434484	9606.ENSP00000411532	9606.ENSP00000256442	0	0	0	0	0.964	0.057	0	0.622	0.986
CDC20	SPDL1	4443940	4435578	9606.ENSP00000361540	9606.ENSP00000265295	0	0	0	0	0.725	0	0.9	0.535	0.986
RACGAP1	BIRC5	4448310	4437778	9606.ENSP00000404190	9606.ENSP00000301633	0	0	0	0	0.783	0	0.9	0.418	0.986
RACGAP1	KIF15	4448310	4439659	9606.ENSP00000404190	9606.ENSP00000324020	0	0	0	0	0.73	0.186	0.9	0.402	0.985
BUB1	NCAPG	4437860	4434176	9606.ENSP00000302530	9606.ENSP00000251496	0	0	0	0	0.974	0	0	0.478	0.985
TOP2A	CCNA2	4448614	4436109	9606.ENSP00000411532	9606.ENSP00000274026	0	0	0	0	0.967	0.05	0	0.544	0.984
RRM1	MCM4	4437691	4435007	9606.ENSP00000300738	9606.ENSP00000262105	0	0	0	0	0.954	0.262	0	0.581	0.984
FANCB	UBE2T	4446803	4442849	9606.ENSP00000381378	9606.ENSP00000356243	0	0	0	0	0.142	0.233	0.9	0.795	0.984
PTTG1	CCNB1	4446209	4434484	9606.ENSP00000377536	9606.ENSP00000256442	0	0	0	0	0.929	0	0	0.778	0.983
CENPI	BUB1	4444058	4437860	9606.ENSP00000362018	9606.ENSP00000302530	0	0	0	0	0.518	0	0.9	0.679	0.983
BUB1	SPDL1	4437860	4435578	9606.ENSP00000302530	9606.ENSP00000265295	0	0	0	0	0.732	0	0.9	0.439	0.983
ORC1	PRIM1	4443772	4442054	9606.ENSP00000360623	9606.ENSP00000350491	0	0	0	0	0.677	0.07	0.9	0.504	0.983
SGOL2	SGOL1	4442051	4435310	9606.ENSP00000350447	9606.ENSP00000263753	0	0	0	0	0.393	0	0.9	0.752	0.983
UBE2C	BIRC5	4441865	4437778	9606.ENSP00000348838	9606.ENSP00000301633	0	0	0	0	0.956	0.193	0	0.579	0.983
WDR43	NOL11	4447102	4434294	9606.ENSP00000384302	9606.ENSP00000253247	0	0	0	0	0.49	0	0.9	0.701	0.983
BRCA1	RMI1	4448999	4439100	9606.ENSP00000418960	9606.ENSP00000317039	0	0	0	0	0.192	0.693	0.9	0.388	0.982
HMMR	PLK4	4446202	4435965	9606.ENSP00000377492	9606.ENSP00000270861	0	0	0	0	0.803	0	0.9	0.161	0.982
CCNF	SKP2	4446633	4436120	9606.ENSP00000380256	9606.ENSP00000274255	0	0	0	0	0.129	0.111	0.9	0.803	0.982
HMMR	BUB1	4446202	4437860	9606.ENSP00000377492	9606.ENSP00000302530	0	0	0	0	0.957	0	0	0.595	0.982
TPX2	PLK4	4437665	4435965	9606.ENSP00000300403	9606.ENSP00000270861	0	0	0	0	0.771	0	0.9	0.305	0.982
CENPK	BUB1	4446586	4437860	9606.ENSP00000379911	9606.ENSP00000302530	0	0	0	0	0.7	0	0.9	0.417	0.981
MAD2L1	AURKA	4437296	4432988	9606.ENSP00000296509	9606.ENSP00000216911	0	0	0	0	0.923	0.169	0	0.724	0.981
CHEK1	ORC1	4447561	4443772	9606.ENSP00000388648	9606.ENSP00000360623	0	0	0	0	0.609	0.308	0.9	0.408	0.981
CHEK1	BRCA2	4447561	4445332	9606.ENSP00000388648	9606.ENSP00000369497	0	0	0	0	0.212	0	0.9	0.784	0.981
BIRC5	SGOL1	4437778	4435310	9606.ENSP00000301633	9606.ENSP00000263753	0	0	0	0	0.728	0	0.9	0.326	0.98
SGOL1	CCNB1	4435310	4434484	9606.ENSP00000263753	9606.ENSP00000256442	0	0	0	0	0.694	0.05	0.9	0.389	0.979
BUB1	MCM4	4437860	4435007	9606.ENSP00000302530	9606.ENSP00000262105	0	0	0	0	0.966	0.05	0	0.417	0.979
BRCA1	AURKA	4448999	4432988	9606.ENSP00000418960	9606.ENSP00000216911	0	0	0	0	0.327	0.379	0.9	0.571	0.979
BRCA1	CCNA2	4448999	4436109	9606.ENSP00000418960	9606.ENSP00000274026	0	0	0	0	0.362	0.379	0.9	0.549	0.979
UBE2T	UBE2C	4442849	4441865	9606.ENSP00000356243	9606.ENSP00000348838	0	0	0	0.815	0.733	0.168	0.9	0.629	0.978
SPDL1	SGOL1	4435578	4435310	9606.ENSP00000265295	9606.ENSP00000263753	0	0	0	0	0.724	0	0.9	0.285	0.978
DIAPH3	CCNB1	4446994	4434484	9606.ENSP00000383178	9606.ENSP00000256442	0	0	0	0	0.36	0.963	0	0.15	0.978
TOP2A	RRM2	4448614	4442396	9606.ENSP00000411532	9606.ENSP00000353770	0	0	0	0	0.939	0	0	0.644	0.977
UBE2C	TPX2	4441865	4437665	9606.ENSP00000348838	9606.ENSP00000300403	0	0	0	0	0.95	0	0	0.554	0.976
TOP2A	AURKA	4448614	4432988	9606.ENSP00000411532	9606.ENSP00000216911	0	0	0	0	0.92	0.261	0	0.634	0.976
CCNA2	SKP1	4436109	4433537	9606.ENSP00000274026	9606.ENSP00000231487	0	0	0	0	0.055	0.504	0.9	0.566	0.976
MAD2L1	ZW10	4437296	4432777	9606.ENSP00000296509	9606.ENSP00000200135	0	0	0	0	0.115	0.27	0.9	0.659	0.975
CDC23	CCNB1	4446340	4434484	9606.ENSP00000378350	9606.ENSP00000256442	0	0	0	0	0.13	0.358	0.9	0.619	0.975
ORC1	SKP2	4443772	4436120	9606.ENSP00000360623	9606.ENSP00000274255	0	0	0	0	0.378	0.336	0.9	0.479	0.975
BRCA2	BRIP1	4445332	4434671	9606.ENSP00000369497	9606.ENSP00000259008	0	0	0	0	0.242	0	0.9	0.703	0.975
DCLRE1B	FANCD2	4443352	4436734	9606.ENSP00000358576	9606.ENSP00000287647	0	0	0	0	0.091	0.379	0.9	0.619	0.975
ORC1	CCNB1	4443772	4434484	9606.ENSP00000360623	9606.ENSP00000256442	0	0	0	0	0.439	0.353	0.9	0.387	0.974
CCNE2	RBL1	4449487	4444239	9606.ENSP00000429089	9606.ENSP00000362768	0	0	0	0	0.16	0.413	0.9	0.537	0.974
KIF20B	KIF15	4443802	4439659	9606.ENSP00000360793	9606.ENSP00000324020	0	0	0	0.561	0.669	0	0.9	0.478	0.972
CENPK	MAD2L1	4446586	4437296	9606.ENSP00000379911	9606.ENSP00000296509	0	0	0	0	0.696	0	0.9	0.178	0.972
CHEK1	DTL	4447561	4442781	9606.ENSP00000388648	9606.ENSP00000355958	0	0	0	0	0.845	0.379	0	0.734	0.972
GTSE1	CCNB1	4448783	4434484	9606.ENSP00000415430	9606.ENSP00000256442	0	0	0	0	0.608	0	0.9	0.36	0.972
TPX2	CCNB1	4437665	4434484	9606.ENSP00000300403	9606.ENSP00000256442	0	0	0	0	0.946	0	0	0.515	0.972
CHEK1	UBE2T	4447561	4442849	9606.ENSP00000388648	9606.ENSP00000356243	0	0	0	0	0.374	0.377	0.9	0.353	0.971
UBE2C	BUB1	4441865	4437860	9606.ENSP00000348838	9606.ENSP00000302530	0	0	0	0	0.938	0	0	0.552	0.971
CENPI	SGOL1	4444058	4435310	9606.ENSP00000362018	9606.ENSP00000263753	0	0	0	0	0.639	0	0.9	0.285	0.971
CDC20	ZW10	4443940	4432777	9606.ENSP00000361540	9606.ENSP00000200135	0	0	0	0	0.124	0	0.9	0.699	0.971
DTL	RAD18	4442781	4435515	9606.ENSP00000355958	9606.ENSP00000264926	0	0	0	0	0.231	0.328	0.9	0.474	0.969
CCNA2	NCAPG	4436109	4434176	9606.ENSP00000274026	9606.ENSP00000251496	0	0	0	0	0.958	0	0	0.293	0.969
FBXO32	SKP1	4449432	4433537	9606.ENSP00000428205	9606.ENSP00000231487	0	0	0	0	0.057	0.472	0.9	0.436	0.968
RACGAP1	BUB1	4448310	4437860	9606.ENSP00000404190	9606.ENSP00000302530	0	0	0	0	0.956	0	0	0.297	0.968
SGOL2	MAD2L1	4442051	4437296	9606.ENSP00000350447	9606.ENSP00000296509	0	0	0	0	0.456	0.429	0.9	0.116	0.968
CDC20	SKP1	4443940	4433537	9606.ENSP00000361540	9606.ENSP00000231487	0	0	0	0	0.062	0	0.9	0.694	0.968
CDC20	RRM2	4443940	4442396	9606.ENSP00000361540	9606.ENSP00000353770	0	0	0	0	0.927	0.08	0	0.571	0.968
SPDL1	ZW10	4435578	4432777	9606.ENSP00000265295	9606.ENSP00000200135	0	0	0	0	0.121	0	0.9	0.658	0.967
SPDL1	CCNB1	4435578	4434484	9606.ENSP00000265295	9606.ENSP00000256442	0	0	0	0	0.634	0	0.9	0.16	0.966
MAD2L1	SGOL1	4437296	4435310	9606.ENSP00000296509	9606.ENSP00000263753	0	0	0	0	0.478	0.07	0.9	0.395	0.966
CENPI	CDC20	4444058	4443940	9606.ENSP00000362018	9606.ENSP00000361540	0	0	0	0	0.518	0	0.9	0.355	0.966
CENPI	MAD2L1	4444058	4437296	9606.ENSP00000362018	9606.ENSP00000296509	0	0	0	0	0.501	0	0.9	0.381	0.966
BIRC5	CCNA2	4437778	4436109	9606.ENSP00000301633	9606.ENSP00000274026	0	0	0	0	0.921	0.157	0	0.522	0.965
CDC20	SGOL2	4443940	4442051	9606.ENSP00000361540	9606.ENSP00000350447	0	0	0	0	0.441	0	0.9	0.427	0.965
CDC20	NCAPG	4443940	4434176	9606.ENSP00000361540	9606.ENSP00000251496	0	0	0	0	0.94	0.05	0	0.438	0.965
RACGAP1	CCNB1	4448310	4434484	9606.ENSP00000404190	9606.ENSP00000256442	0	0	0	0	0.937	0.085	0	0.441	0.965
POLA1	RRM1	4445155	4437691	9606.ENSP00000368349	9606.ENSP00000300738	0	0	0	0	0.901	0	0	0.652	0.964
KPNA2	CCNB1	4449870	4434484	9606.ENSP00000438483	9606.ENSP00000256442	0	0	0	0	0.927	0.283	0	0.363	0.963
TPX2	NCAPG	4437665	4434176	9606.ENSP00000300403	9606.ENSP00000251496	0	0	0	0	0.942	0	0	0.389	0.963
BIRC5	TPX2	4437778	4437665	9606.ENSP00000301633	9606.ENSP00000300403	0	0	0	0	0.932	0	0	0.47	0.962
BORA	CCNB1	4451376	4434484	9606.ENSP00000479266	9606.ENSP00000256442	0	0	0	0	0.461	0	0.9	0.355	0.962
CCNE2	CCNA2	4449487	4436109	9606.ENSP00000429089	9606.ENSP00000274026	0	0	0	0.64	0.431	0.168	0.9	0.771	0.962
CCNE2	SKP2	4449487	4436120	9606.ENSP00000429089	9606.ENSP00000274255	0	0	0	0	0.206	0.186	0.9	0.488	0.962
RRM2	CCNA2	4442396	4436109	9606.ENSP00000353770	9606.ENSP00000274026	0	0	0	0	0.927	0	0	0.49	0.961
PTTG1	CCNA2	4446209	4436109	9606.ENSP00000377536	9606.ENSP00000274026	0	0	0	0	0.896	0	0	0.641	0.961
CENPI	CCNB1	4444058	4434484	9606.ENSP00000362018	9606.ENSP00000256442	0	0	0	0	0.567	0	0.9	0.185	0.961
MAD2L1	SPDL1	4437296	4435578	9606.ENSP00000296509	9606.ENSP00000265295	0	0	0	0	0.589	0	0.9	0.091	0.959
CDC20	MCM4	4443940	4435007	9606.ENSP00000361540	9606.ENSP00000262105	0	0	0	0	0.915	0.127	0	0.5	0.959
CKAP2	CCNA2	4444991	4436109	9606.ENSP00000367276	9606.ENSP00000274026	0	0	0	0	0.952	0	0	0.195	0.959
NDC1	CCNB1	4443742	4434484	9606.ENSP00000360483	9606.ENSP00000256442	0	0	0	0	0.584	0	0.9	0.09	0.958
UBE2C	SKP1	4441865	4433537	9606.ENSP00000348838	9606.ENSP00000231487	0	0	0	0	0.049	0.261	0.9	0.478	0.958
CENPI	ZW10	4444058	4432777	9606.ENSP00000362018	9606.ENSP00000200135	0	0	0	0	0.072	0	0.9	0.587	0.958
RRM2	UBE2C	4442396	4441865	9606.ENSP00000353770	9606.ENSP00000348838	0	0	0	0	0.92	0.064	0	0.474	0.957
PRIM1	RRM1	4442054	4437691	9606.ENSP00000350491	9606.ENSP00000300738	0	0	0	0	0.899	0	0	0.598	0.957
KIF15	CCNA2	4439659	4436109	9606.ENSP00000324020	9606.ENSP00000274026	0	0	0	0	0.933	0.15	0	0.298	0.957
PTTG1	BUB1	4446209	4437860	9606.ENSP00000377536	9606.ENSP00000302530	0	0	0	0	0.85	0	0	0.724	0.957
CENPK	BIRC5	4446586	4437778	9606.ENSP00000379911	9606.ENSP00000301633	0	0	0	0	0.521	0	0.9	0.193	0.957
CDC20	TPX2	4443940	4437665	9606.ENSP00000361540	9606.ENSP00000300403	0	0	0	0	0.922	0	0	0.473	0.957
NOL11	UTP18	4434294	4433308	9606.ENSP00000253247	9606.ENSP00000225298	0	0	0	0	0.578	0	0.9	0	0.956
TPX2	CCNA2	4437665	4436109	9606.ENSP00000300403	9606.ENSP00000274026	0	0	0	0	0.927	0	0	0.417	0.956
CDC23	CCNA2	4446340	4436109	9606.ENSP00000378350	9606.ENSP00000274026	0	0	0	0	0.096	0.247	0.9	0.429	0.955
RRM2	MCM4	4442396	4435007	9606.ENSP00000353770	9606.ENSP00000262105	0	0	0	0	0.932	0	0	0.348	0.954
CENPO	BUB1	4445460	4437860	9606.ENSP00000370214	9606.ENSP00000302530	0	0	0	0	0.258	0	0.9	0.44	0.954
RRM2	CCNB1	4442396	4434484	9606.ENSP00000353770	9606.ENSP00000256442	0	0	0	0	0.899	0	0	0.567	0.954
CCNF	UBE2C	4446633	4441865	9606.ENSP00000380256	9606.ENSP00000348838	0	0	0	0	0.382	0.164	0.9	0.208	0.953
BRCA1	UBE2C	4448999	4441865	9606.ENSP00000418960	9606.ENSP00000348838	0	0	0	0	0.287	0.157	0.9	0.312	0.953
CHEK1	CCNB1	4447561	4434484	9606.ENSP00000388648	9606.ENSP00000256442	0	0	0	0	0.739	0.072	0	0.821	0.953
KIF15	BUB1	4439659	4437860	9606.ENSP00000324020	9606.ENSP00000302530	0	0	0	0	0.906	0.185	0	0.437	0.953
CHEK1	CCNA2	4447561	4436109	9606.ENSP00000388648	9606.ENSP00000274026	0	0	0	0	0.853	0.064	0	0.685	0.953
CENPK	SPDL1	4446586	4435578	9606.ENSP00000379911	9606.ENSP00000265295	0	0	0	0	0.289	0	0.9	0.387	0.952
ESCO2	CCNA2	4438277	4436109	9606.ENSP00000306999	9606.ENSP00000274026	0	0	0	0	0.927	0.26	0	0.159	0.951
BORA	PLK4	4451376	4435965	9606.ENSP00000479266	9606.ENSP00000270861	0	0	0	0	0.419	0	0.9	0.233	0.951
SGOL2	SPDL1	4442051	4435578	9606.ENSP00000350447	9606.ENSP00000265295	0	0	0	0	0.38	0	0.9	0.28	0.951
CENPI	SGOL2	4444058	4442051	9606.ENSP00000362018	9606.ENSP00000350447	0	0	0	0	0.451	0	0.9	0.162	0.95
TOP2A	KIF15	4448614	4439659	9606.ENSP00000411532	9606.ENSP00000324020	0	0	0	0	0.931	0	0	0.308	0.95
TOP2A	BIRC5	4448614	4437778	9606.ENSP00000411532	9606.ENSP00000301633	0	0	0	0	0.883	0	0	0.589	0.95
TOP2A	CHEK1	4448614	4447561	9606.ENSP00000411532	9606.ENSP00000388648	0	0	0	0	0.803	0.4	0	0.606	0.949
NCAPG	AURKA	4434176	4432988	9606.ENSP00000251496	9606.ENSP00000216911	0	0	0	0	0.898	0.263	0	0.372	0.949
BRCA2	RMI1	4445332	4439100	9606.ENSP00000369497	9606.ENSP00000317039	0	0	0	0	0.116	0	0.9	0.476	0.949
CENPK	SGOL1	4446586	4435310	9606.ENSP00000379911	9606.ENSP00000263753	0	0	0	0	0.287	0.114	0.9	0.299	0.949
NUP160	NDC1	4445058	4443742	9606.ENSP00000367721	9606.ENSP00000360483	0	0	0	0	0.232	0	0.9	0.385	0.948
RRM2	BUB1	4442396	4437860	9606.ENSP00000353770	9606.ENSP00000302530	0	0	0	0	0.913	0	0	0.424	0.948
ASB2	SKP2	4450362	4436120	9606.ENSP00000451575	9606.ENSP00000274255	0	0	0	0	0	0.365	0.9	0.254	0.948
CHEK1	BRIP1	4447561	4434671	9606.ENSP00000388648	9606.ENSP00000259008	0	0	0	0	0.221	0.064	0.9	0.381	0.948
PPIL1	LSM3	4444249	4437830	9606.ENSP00000362803	9606.ENSP00000302160	0	0	0	0	0.162	0.35	0.9	0.168	0.948
CCNE2	SKP1	4449487	4433537	9606.ENSP00000429089	9606.ENSP00000231487	0	0	0	0	0.051	0.264	0.9	0.345	0.948
DEPDC1	TOP2A	4448643	4448614	9606.ENSP00000412292	9606.ENSP00000411532	0	0	0	0	0.94	0	0	0.158	0.947
UBE2C	SKP2	4441865	4436120	9606.ENSP00000348838	9606.ENSP00000274255	0	0	0	0	0.178	0	0.9	0.416	0.947
LSM3	PRPF19	4437830	4433393	9606.ENSP00000302160	9606.ENSP00000227524	0	0	0	0	0.401	0.13	0.9	0.105	0.947
CDC23	PTTG1	4446340	4446209	9606.ENSP00000378350	9606.ENSP00000377536	0	0	0	0	0.09	0	0.9	0.474	0.947
PTTG1	TPX2	4446209	4437665	9606.ENSP00000377536	9606.ENSP00000300403	0	0	0	0	0.913	0	0	0.41	0.946
CENPK	CDC20	4446586	4443940	9606.ENSP00000379911	9606.ENSP00000361540	0	0	0	0	0.377	0	0.9	0.203	0.946
FANCB	RMI1	4446803	4439100	9606.ENSP00000381378	9606.ENSP00000317039	0	0	0	0	0.077	0	0.9	0.465	0.946
CENPI	SPDL1	4444058	4435578	9606.ENSP00000362018	9606.ENSP00000265295	0	0	0	0	0.327	0	0.9	0.265	0.946
CENPK	CCNB1	4446586	4434484	9606.ENSP00000379911	9606.ENSP00000256442	0	0	0	0	0.482	0	0.9	0.058	0.946
PTTG1	BIRC5	4446209	4437778	9606.ENSP00000377536	9606.ENSP00000301633	0	0	0	0	0.902	0	0	0.476	0.946
CENPO	ZW10	4445460	4432777	9606.ENSP00000370214	9606.ENSP00000200135	0	0	0	0	0.076	0	0.9	0.461	0.945
CHEK1	RMI1	4447561	4439100	9606.ENSP00000388648	9606.ENSP00000317039	0	0	0	0	0.137	0	0.9	0.418	0.945
RRM2	NCAPG	4442396	4434176	9606.ENSP00000353770	9606.ENSP00000251496	0	0	0	0	0.925	0	0	0.293	0.945
FBXO17	FBXO9	4436993	4433894	9606.ENSP00000292852	9606.ENSP00000244426	0	0	0	0	0	0	0.9	0.479	0.945
DTX3L	SKP2	4437247	4436120	9606.ENSP00000296161	9606.ENSP00000274255	0	0	0	0	0	0	0.9	0.473	0.945
CCNF	FBXO9	4446633	4433894	9606.ENSP00000380256	9606.ENSP00000244426	0	0	0	0	0	0	0.9	0.474	0.945
BIRC5	NCAPG	4437778	4434176	9606.ENSP00000301633	9606.ENSP00000251496	0	0	0	0	0.891	0.262	0	0.358	0.944
CENPK	ZW10	4446586	4432777	9606.ENSP00000379911	9606.ENSP00000200135	0	0	0	0	0.061	0	0.9	0.457	0.944
CKAP2	CDC20	4444991	4443940	9606.ENSP00000367276	9606.ENSP00000361540	0	0	0	0	0.934	0	0	0.185	0.944
CHEK1	FANCD2	4447561	4436734	9606.ENSP00000388648	9606.ENSP00000287647	0	0	0	0	0.338	0.379	0	0.875	0.944
MAD2L1	MCM4	4437296	4435007	9606.ENSP00000296509	9606.ENSP00000262105	0	0	0	0	0.868	0.125	0	0.55	0.943
TOP2A	NDC1	4448614	4443742	9606.ENSP00000411532	9606.ENSP00000360483	0	0	0	0	0.461	0	0.9	0	0.943
MAD2L1	PLK4	4437296	4435965	9606.ENSP00000296509	9606.ENSP00000270861	0	0	0	0	0.828	0.326	0	0.547	0.943
TOP2A	MAD2L1	4448614	4437296	9606.ENSP00000411532	9606.ENSP00000296509	0	0	0	0	0.891	0	0	0.498	0.943
FANCB	DCLRE1B	4446803	4443352	9606.ENSP00000381378	9606.ENSP00000358576	0	0	0	0	0.088	0	0.9	0.416	0.942
CHEK1	BUB1	4447561	4437860	9606.ENSP00000388648	9606.ENSP00000302530	0	0	0	0	0.834	0.064	0	0.659	0.942
RBL1	CDC25C	4444239	4439463	9606.ENSP00000362768	9606.ENSP00000321656	0	0	0	0	0.119	0	0.9	0.397	0.942
CDC23	SKP1	4446340	4433537	9606.ENSP00000378350	9606.ENSP00000231487	0	0	0	0	0.131	0	0.9	0.381	0.941
RRM2	TPX2	4442396	4437665	9606.ENSP00000353770	9606.ENSP00000300403	0	0	0	0	0.923	0	0	0.265	0.941
BIRC5	SPDL1	4437778	4435578	9606.ENSP00000301633	9606.ENSP00000265295	0	0	0	0	0.393	0	0.9	0.105	0.941
UBE2E2	SKP1	4446587	4433537	9606.ENSP00000379931	9606.ENSP00000231487	0	0	0	0	0.053	0.261	0.9	0.254	0.94
RRM1	MAD2L1	4437691	4437296	9606.ENSP00000300738	9606.ENSP00000296509	0	0	0	0	0.929	0	0	0.187	0.94
ESCO2	NCAPG	4438277	4434176	9606.ENSP00000306999	9606.ENSP00000251496	0	0	0	0	0.933	0	0	0.149	0.94
TOP2A	CKAP2	4448614	4444991	9606.ENSP00000411532	9606.ENSP00000367276	0	0	0	0	0.933	0	0	0.133	0.94
BUB1	PLK4	4437860	4435965	9606.ENSP00000302530	9606.ENSP00000270861	0	0	0	0	0.844	0.247	0	0.531	0.94
RMI1	PALB2	4439100	4434904	9606.ENSP00000317039	9606.ENSP00000261584	0	0	0	0	0.076	0	0.9	0.395	0.939
CENPI	BIRC5	4444058	4437778	9606.ENSP00000362018	9606.ENSP00000301633	0	0	0	0	0.401	0	0.9	0.076	0.939
PAK1IP1	UTP18	4445236	4433308	9606.ENSP00000368887	9606.ENSP00000225298	0	0	0	0	0.832	0	0	0.652	0.939
CHEK1	MAD2L1	4447561	4437296	9606.ENSP00000388648	9606.ENSP00000296509	0	0	0	0	0.832	0.261	0	0.547	0.939
CHEK1	FANCB	4447561	4446803	9606.ENSP00000388648	9606.ENSP00000381378	0	0	0	0	0.113	0	0.9	0.373	0.939
CENPO	SGOL1	4445460	4435310	9606.ENSP00000370214	9606.ENSP00000263753	0	0	0	0	0.129	0	0.9	0.352	0.938
RRM2	BIRC5	4442396	4437778	9606.ENSP00000353770	9606.ENSP00000301633	0	0	0	0	0.884	0	0	0.491	0.938
CCNE2	AURKA	4449487	4432988	9606.ENSP00000429089	9606.ENSP00000216911	0	0	0	0	0.275	0.879	0	0.354	0.938
RACGAP1	AURKA	4448310	4432988	9606.ENSP00000404190	9606.ENSP00000216911	0	0	0	0	0.874	0	0	0.523	0.937
SGOL2	BIRC5	4442051	4437778	9606.ENSP00000350447	9606.ENSP00000301633	0	0	0	0	0.352	0	0.9	0.116	0.937
UBE2T	RMI1	4442849	4439100	9606.ENSP00000356243	9606.ENSP00000317039	0	0	0	0	0.09	0.054	0.9	0.355	0.937
PTTG1	NCAPG	4446209	4434176	9606.ENSP00000377536	9606.ENSP00000251496	0	0	0	0	0.902	0	0	0.375	0.936
RRM2	MAD2L1	4442396	4437296	9606.ENSP00000353770	9606.ENSP00000296509	0	0	0	0	0.888	0	0	0.456	0.936
PTTG1	MAD2L1	4446209	4437296	9606.ENSP00000377536	9606.ENSP00000296509	0	0	0	0	0.832	0	0	0.636	0.936
HMMR	NCAPG	4446202	4434176	9606.ENSP00000377492	9606.ENSP00000251496	0	0	0	0	0.929	0	0	0.136	0.936
CENPK	SGOL2	4446586	4442051	9606.ENSP00000379911	9606.ENSP00000350447	0	0	0	0	0.369	0	0.9	0.076	0.936
CCNB1	ZW10	4434484	4432777	9606.ENSP00000256442	9606.ENSP00000200135	0	0	0	0	0.109	0	0.9	0.344	0.936
CDC23	SKP2	4446340	4436120	9606.ENSP00000378350	9606.ENSP00000274255	0	0	0	0	0.079	0	0.9	0.354	0.935
CHEK1	CDC20	4447561	4443940	9606.ENSP00000388648	9606.ENSP00000361540	0	0	0	0	0.811	0.134	0	0.628	0.934
DCLRE1B	UBE2T	4443352	4442849	9606.ENSP00000358576	9606.ENSP00000356243	0	0	0	0	0.077	0.083	0.9	0.315	0.934
DTL	NCAPG	4442781	4434176	9606.ENSP00000355958	9606.ENSP00000251496	0	0	0	0	0.93	0	0	0.081	0.933
RMI1	BRIP1	4439100	4434671	9606.ENSP00000317039	9606.ENSP00000259008	0	0	0	0	0.124	0.173	0.9	0.185	0.933
FBXO32	FBXO9	4449432	4433894	9606.ENSP00000428205	9606.ENSP00000244426	0	0	0	0	0	0	0.9	0.353	0.932
CENPO	NUP160	4445460	4445058	9606.ENSP00000370214	9606.ENSP00000367721	0	0	0	0	0.076	0	0.9	0.326	0.932
SOCS2	ASB9	4451575	4445400	9606.ENSP00000481249	9606.ENSP00000369855	0	0	0	0	0	0	0.9	0.355	0.932
SKP2	FBXO9	4436120	4433894	9606.ENSP00000274255	9606.ENSP00000244426	0	0	0	0	0	0	0.9	0.352	0.932
CKAP2	BUB1	4444991	4437860	9606.ENSP00000367276	9606.ENSP00000302530	0	0	0	0	0.928	0	0	0.076	0.931
DYNC1I1	ZW10	4439335	4432777	9606.ENSP00000320130	9606.ENSP00000200135	0	0	0	0	0	0.27	0.9	0.133	0.931
ASB2	ASB9	4450362	4445400	9606.ENSP00000451575	9606.ENSP00000369855	0	0	0.435	0.681	0	0	0.9	0.681	0.931
UBE2E2	CDC20	4446587	4443940	9606.ENSP00000379931	9606.ENSP00000361540	0	0	0	0	0.055	0.145	0.9	0.243	0.93
CCNF	FBXO17	4446633	4436993	9606.ENSP00000380256	9606.ENSP00000292852	0	0	0	0	0	0	0.9	0.329	0.93
DTL	RRM1	4442781	4437691	9606.ENSP00000355958	9606.ENSP00000300738	0	0	0	0	0.902	0	0	0.312	0.929
MCM4	NCAPG	4435007	4434176	9606.ENSP00000262105	9606.ENSP00000251496	0	0	0	0	0.913	0	0	0.212	0.929
HERC3	UBE2E2	4447255	4446587	9606.ENSP00000385684	9606.ENSP00000379931	0	0	0	0	0.061	0.188	0.9	0.188	0.929
CENPO	CDC20	4445460	4443940	9606.ENSP00000370214	9606.ENSP00000361540	0	0	0	0	0.232	0	0.9	0.157	0.929
SKP1	AURKA	4433537	4432988	9606.ENSP00000231487	9606.ENSP00000216911	0	0	0	0	0.063	0.101	0.9	0.266	0.929
CDC20	KIF15	4443940	4439659	9606.ENSP00000361540	9606.ENSP00000324020	0	0	0	0	0.892	0.078	0	0.341	0.929
BORA	SKP1	4451376	4433537	9606.ENSP00000479266	9606.ENSP00000231487	0	0	0	0	0	0.294	0.9	0.064	0.928
RACGAP1	MAD2L1	4448310	4437296	9606.ENSP00000404190	9606.ENSP00000296509	0	0	0	0	0.902	0	0	0.291	0.927
ASB2	SKP1	4450362	4433537	9606.ENSP00000451575	9606.ENSP00000231487	0	0	0	0	0	0.05	0.9	0.295	0.927
NOL11	RRP9	4434294	4433566	9606.ENSP00000253247	9606.ENSP00000232888	0	0	0	0	0.299	0	0.9	0	0.926
NUP160	ZW10	4445058	4432777	9606.ENSP00000367721	9606.ENSP00000200135	0	0	0	0	0.103	0	0.9	0.247	0.926
ASB2	FBXO32	4450362	4449432	9606.ENSP00000451575	9606.ENSP00000428205	0	0	0	0	0.06	0.085	0.9	0.25	0.926
UBE2E2	UBE2C	4446587	4441865	9606.ENSP00000379931	9606.ENSP00000348838	0	0	0	0.821	0.088	0.168	0.9	0.594	0.926
CCNF	CDC23	4446633	4446340	9606.ENSP00000380256	9606.ENSP00000378350	0	0	0	0	0.06	0.247	0.9	0.089	0.926
ORC1	SKP1	4443772	4433537	9606.ENSP00000360623	9606.ENSP00000231487	0	0	0	0	0.075	0.162	0.9	0.158	0.925
TOP2A	PTTG1	4448614	4446209	9606.ENSP00000411532	9606.ENSP00000377536	0	0	0	0	0.854	0	0	0.507	0.925
DTL	RRM2	4442781	4442396	9606.ENSP00000355958	9606.ENSP00000353770	0	0	0	0	0.855	0.264	0	0.343	0.924
TOP2A	RACGAP1	4448614	4448310	9606.ENSP00000411532	9606.ENSP00000404190	0	0	0	0	0.887	0	0	0.359	0.924
NUP160	BUB1	4445058	4437860	9606.ENSP00000367721	9606.ENSP00000302530	0	0	0	0	0.176	0	0.9	0.152	0.924
PTTG1	HMMR	4446209	4446202	9606.ENSP00000377536	9606.ENSP00000377492	0	0	0	0	0.9	0	0	0.266	0.923
SOCS2	SKP2	4451575	4436120	9606.ENSP00000481249	9606.ENSP00000274255	0	0	0	0	0	0	0.9	0.267	0.923
UBE2E2	CDC23	4446587	4446340	9606.ENSP00000379931	9606.ENSP00000378350	0	0	0	0	0.139	0.145	0.9	0.089	0.923
CENPO	CCNB1	4445460	4434484	9606.ENSP00000370214	9606.ENSP00000256442	0	0	0	0	0.231	0	0.9	0.086	0.923
SOCS2	ASB2	4451575	4450362	9606.ENSP00000481249	9606.ENSP00000451575	0	0	0	0	0	0	0.9	0.267	0.923
SGOL1	ZW10	4435310	4432777	9606.ENSP00000263753	9606.ENSP00000200135	0	0	0	0	0.061	0	0.9	0.251	0.923
UHRF1	TOP2A	4451406	4448614	9606.ENSP00000479617	9606.ENSP00000411532	0.045	0	0	0	0.773	0.457	0	0.42	0.922
CDC23	AURKA	4446340	4432988	9606.ENSP00000378350	9606.ENSP00000216911	0	0	0	0	0.109	0	0.9	0.194	0.922
GTSE1	CDC20	4448783	4443940	9606.ENSP00000415430	9606.ENSP00000361540	0	0	0	0	0.876	0	0	0.398	0.922
ESCO2	MAD2L1	4438277	4437296	9606.ENSP00000306999	9606.ENSP00000296509	0	0	0	0	0.87	0.267	0	0.247	0.922
UHRF1	CDC20	4451406	4443940	9606.ENSP00000479617	9606.ENSP00000361540	0	0	0	0	0.894	0	0	0.284	0.921
SOCS2	SKP1	4451575	4433537	9606.ENSP00000481249	9606.ENSP00000231487	0	0	0	0	0	0	0.9	0.243	0.921
HERC3	UBE2C	4447255	4441865	9606.ENSP00000385684	9606.ENSP00000348838	0	0	0	0	0.061	0.188	0.9	0.092	0.921
CCNF	UBE2E2	4446633	4446587	9606.ENSP00000380256	9606.ENSP00000379931	0	0	0	0	0	0.164	0.9	0.135	0.921
CCNA2	PLK4	4436109	4435965	9606.ENSP00000274026	9606.ENSP00000270861	0	0	0	0	0.831	0.175	0	0.474	0.92
RACGAP1	CDC20	4448310	4443940	9606.ENSP00000404190	9606.ENSP00000361540	0	0	0	0	0.882	0	0	0.348	0.92
TPX2	MAD2L1	4437665	4437296	9606.ENSP00000300403	9606.ENSP00000296509	0	0	0	0	0.841	0	0	0.517	0.92
CDC20	ESCO2	4443940	4438277	9606.ENSP00000361540	9606.ENSP00000306999	0	0	0	0	0.901	0	0	0.222	0.92
NDC1	BIRC5	4443742	4437778	9606.ENSP00000360483	9606.ENSP00000301633	0	0	0	0	0.227	0	0.9	0	0.919
CDC20	CDC25C	4443940	4439463	9606.ENSP00000361540	9606.ENSP00000321656	0	0	0	0	0.642	0.41	0	0.647	0.919
HERC1	HERC3	4447646	4447255	9606.ENSP00000390158	9606.ENSP00000385684	0	0	0	0.606	0.063	0.055	0.9	0.439	0.919
CDC20	FBXO17	4443940	4436993	9606.ENSP00000361540	9606.ENSP00000292852	0	0	0	0	0	0	0.9	0.227	0.919
UBE2C	ZBTB16	4441865	4440846	9606.ENSP00000348838	9606.ENSP00000338157	0	0	0	0	0	0.085	0.9	0.191	0.919
SGOL1	AURKA	4435310	4432988	9606.ENSP00000263753	9606.ENSP00000216911	0	0	0	0	0.882	0	0	0.348	0.919
DTX3L	FBXO17	4437247	4436993	9606.ENSP00000296161	9606.ENSP00000292852	0	0	0	0	0	0	0.9	0.214	0.918
CHD3	CBX4	4445376	4435890	9606.ENSP00000369716	9606.ENSP00000269397	0	0	0	0	0.083	0.132	0.9	0.091	0.918
SGOL2	ZW10	4442051	4432777	9606.ENSP00000350447	9606.ENSP00000200135	0	0	0	0	0.078	0	0.9	0.191	0.918
CENPO	BIRC5	4445460	4437778	9606.ENSP00000370214	9606.ENSP00000301633	0	0	0	0	0.2	0	0.9	0.05	0.917
FBXO32	SKP2	4449432	4436120	9606.ENSP00000428205	9606.ENSP00000274255	0	0	0	0	0	0	0.9	0.209	0.917
UBE2E2	SKP2	4446587	4436120	9606.ENSP00000379931	9606.ENSP00000274255	0	0	0	0	0.049	0	0.9	0.205	0.917
TOP2A	HMMR	4448614	4446202	9606.ENSP00000411532	9606.ENSP00000377492	0	0	0	0	0.849	0	0	0.471	0.917
CENPO	SGOL2	4445460	4442051	9606.ENSP00000370214	9606.ENSP00000350447	0	0	0	0	0.1	0	0.9	0.162	0.917
ASB2	HERC1	4450362	4447646	9606.ENSP00000451575	9606.ENSP00000390158	0	0	0	0	0.049	0.185	0.9	0.05	0.916
ASB2	ZBTB16	4450362	4440846	9606.ENSP00000451575	9606.ENSP00000338157	0	0	0	0	0.051	0.123	0.9	0.113	0.916
TOP2A	MCM4	4448614	4435007	9606.ENSP00000411532	9606.ENSP00000262105	0	0	0	0	0.846	0.05	0	0.471	0.916
HERC1	ASB9	4447646	4445400	9606.ENSP00000390158	9606.ENSP00000369855	0	0	0	0	0.049	0.185	0.9	0.05	0.916
ASB9	SKP1	4445400	4433537	9606.ENSP00000369855	9606.ENSP00000231487	0	0	0	0	0	0.05	0.9	0.19	0.916
KIF15	DYNC1I1	4439659	4439335	9606.ENSP00000324020	9606.ENSP00000320130	0	0	0	0	0.055	0.093	0.9	0.145	0.916
TRIM37	SKP1	4435049	4433537	9606.ENSP00000262294	9606.ENSP00000231487	0	0	0	0	0.062	0	0.9	0.171	0.915
NUP160	MAD2L1	4445058	4437296	9606.ENSP00000367721	9606.ENSP00000296509	0	0	0	0	0.175	0	0.9	0.063	0.915
CDC25C	BUB1	4439463	4437860	9606.ENSP00000321656	9606.ENSP00000302530	0	0	0	0	0.8	0	0	0.593	0.915
KPNA2	AURKA	4449870	4432988	9606.ENSP00000438483	9606.ENSP00000216911	0	0	0	0	0.881	0	0	0.316	0.915
TOP2A	NUP160	4448614	4445058	9606.ENSP00000411532	9606.ENSP00000367721	0	0	0	0	0.175	0	0.9	0.042	0.914
SKP2	DCUN1D5	4436120	4434761	9606.ENSP00000274255	9606.ENSP00000260247	0	0	0	0	0.091	0	0.9	0.131	0.914
RRM1	CCNB1	4437691	4434484	9606.ENSP00000300738	9606.ENSP00000256442	0	0	0	0	0.825	0.05	0	0.522	0.914
MCM4	CCNB1	4435007	4434484	9606.ENSP00000262105	9606.ENSP00000256442	0	0	0	0	0.781	0.26	0	0.512	0.914
UHRF1	CCNA2	4451406	4436109	9606.ENSP00000479617	9606.ENSP00000274026	0	0	0	0	0.877	0	0	0.33	0.914
CDC20	FBXO9	4443940	4433894	9606.ENSP00000361540	9606.ENSP00000244426	0	0	0	0	0.049	0	0.9	0.172	0.914
CENPO	MAD2L1	4445460	4437296	9606.ENSP00000370214	9606.ENSP00000296509	0	0	0	0	0.16	0	0.9	0.062	0.914
RACGAP1	CCNA2	4448310	4436109	9606.ENSP00000404190	9606.ENSP00000274026	0	0	0	0	0.878	0.085	0	0.296	0.914
DCUN1D5	SKP1	4434761	4433537	9606.ENSP00000260247	9606.ENSP00000231487	0	0	0	0	0.063	0.064	0.9	0.141	0.914
FBXO32	CCNF	4449432	4446633	9606.ENSP00000428205	9606.ENSP00000380256	0	0	0	0	0	0	0.9	0.167	0.913
HERC3	CCNF	4447255	4446633	9606.ENSP00000385684	9606.ENSP00000380256	0	0	0	0	0.052	0.154	0.9	0.044	0.913
CDC20	ZBTB16	4443940	4440846	9606.ENSP00000361540	9606.ENSP00000338157	0	0	0	0	0	0.125	0.9	0.089	0.913
BRCA1	CBX4	4448999	4435890	9606.ENSP00000418960	9606.ENSP00000269397	0	0	0	0	0	0	0.9	0.169	0.913
KIF15	ZW10	4439659	4432777	9606.ENSP00000324020	9606.ENSP00000200135	0	0	0	0	0.096	0.083	0.9	0.082	0.913
HERC3	UBR4	4447255	4444528	9606.ENSP00000385684	9606.ENSP00000364403	0	0	0	0	0.109	0	0.9	0.111	0.913
HERC1	SKP1	4447646	4433537	9606.ENSP00000390158	9606.ENSP00000231487	0	0	0	0	0.068	0.081	0.9	0.105	0.913
HERC3	CDC20	4447255	4443940	9606.ENSP00000385684	9606.ENSP00000361540	0	0	0	0	0.064	0.077	0.9	0.109	0.912
ASB9	ZBTB16	4445400	4440846	9606.ENSP00000369855	9606.ENSP00000338157	0	0	0	0	0.042	0.123	0.9	0.077	0.912
ZBTB16	SKP1	4440846	4433537	9606.ENSP00000338157	9606.ENSP00000231487	0	0	0	0	0	0.088	0.9	0.113	0.912
UBR4	TRIM37	4444528	4435049	9606.ENSP00000364403	9606.ENSP00000262294	0	0	0	0	0.044	0	0.9	0.159	0.912
ASB2	CDC20	4450362	4443940	9606.ENSP00000451575	9606.ENSP00000361540	0	0	0	0	0	0.123	0.9	0.087	0.912
NUP160	CENPI	4445058	4444058	9606.ENSP00000367721	9606.ENSP00000362018	0	0	0	0	0.083	0	0.9	0.125	0.912
UBE2E2	TRIM37	4446587	4435049	9606.ENSP00000379931	9606.ENSP00000262294	0	0	0	0	0	0.156	0.9	0	0.912
KIF20B	ZW10	4443802	4432777	9606.ENSP00000360793	9606.ENSP00000200135	0	0	0	0	0.111	0.083	0.9	0.053	0.912
UBE2E2	UBR4	4446587	4444528	9606.ENSP00000379931	9606.ENSP00000364403	0	0	0	0	0.063	0.064	0.9	0.115	0.911
CENPK	NUP160	4446586	4445058	9606.ENSP00000379911	9606.ENSP00000367721	0	0	0	0	0.136	0	0.9	0.059	0.911
CENPO	SPDL1	4445460	4435578	9606.ENSP00000370214	9606.ENSP00000265295	0	0	0	0	0.147	0	0.9	0	0.911
NUP160	CCNB1	4445058	4434484	9606.ENSP00000367721	9606.ENSP00000256442	0	0	0	0	0.134	0	0.9	0.056	0.911
CCNF	ASB9	4446633	4445400	9606.ENSP00000380256	9606.ENSP00000369855	0	0	0	0	0.05	0.128	0.9	0.049	0.91
CCNA2	SGOL1	4436109	4435310	9606.ENSP00000274026	9606.ENSP00000263753	0	0	0	0	0.88	0	0	0.285	0.91
RACGAP1	TPX2	4448310	4437665	9606.ENSP00000404190	9606.ENSP00000300403	0	0	0	0	0.867	0	0	0.354	0.91
RACGAP1	RRM1	4448310	4437691	9606.ENSP00000404190	9606.ENSP00000300738	0	0	0	0	0.91	0	0	0	0.91
ASB2	CCNF	4450362	4446633	9606.ENSP00000451575	9606.ENSP00000380256	0	0	0	0	0.05	0.128	0.9	0.049	0.91
FBXO17	SKP2	4436993	4436120	9606.ENSP00000292852	9606.ENSP00000274255	0	0	0	0	0	0	0.9	0.141	0.91
UBR4	UBE2C	4444528	4441865	9606.ENSP00000364403	9606.ENSP00000348838	0	0	0	0	0.063	0.064	0.9	0.094	0.909
NUP160	CDC20	4445058	4443940	9606.ENSP00000367721	9606.ENSP00000361540	0	0	0	0	0.108	0	0.9	0.069	0.909
HERC1	UBR4	4447646	4444528	9606.ENSP00000390158	9606.ENSP00000364403	0	0	0	0	0.081	0.085	0.9	0.05	0.909
PTTG1	RRM2	4446209	4442396	9606.ENSP00000377536	9606.ENSP00000353770	0	0	0	0	0.833	0	0	0.474	0.909
NUP160	SPDL1	4445058	4435578	9606.ENSP00000367721	9606.ENSP00000265295	0	0	0	0	0.129	0	0.9	0	0.909
HERC3	SKP1	4447255	4433537	9606.ENSP00000385684	9606.ENSP00000231487	0	0	0	0	0.055	0.05	0.9	0.111	0.909
DTL	DCUN1D5	4442781	4434761	9606.ENSP00000355958	9606.ENSP00000260247	0	0	0	0	0.119	0	0.9	0	0.908
ASB9	CDC20	4445400	4443940	9606.ENSP00000369855	9606.ENSP00000361540	0	0	0	0	0	0.123	0.9	0	0.908
UBE2C	TRIM37	4441865	4435049	9606.ENSP00000348838	9606.ENSP00000262294	0	0	0	0	0	0.084	0.9	0.08	0.908
UBR4	SKP2	4444528	4436120	9606.ENSP00000364403	9606.ENSP00000274255	0	0	0	0	0	0	0.9	0.12	0.908
CDC20	RRM1	4443940	4437691	9606.ENSP00000361540	9606.ENSP00000300738	0	0	0	0	0.875	0	0	0.283	0.907
CHEK1	RRM2	4447561	4442396	9606.ENSP00000388648	9606.ENSP00000353770	0	0	0	0	0.799	0	0	0.556	0.907
ASB2	TRIM37	4450362	4435049	9606.ENSP00000451575	9606.ENSP00000262294	0	0	0	0	0.057	0.079	0.9	0.057	0.907
NUP160	BIRC5	4445058	4437778	9606.ENSP00000367721	9606.ENSP00000301633	0	0	0	0	0.095	0	0.9	0.064	0.907
SOCS2	DCUN1D5	4451575	4434761	9606.ENSP00000481249	9606.ENSP00000260247	0	0	0	0	0	0	0.9	0.108	0.906
FBXO32	UBE2C	4449432	4441865	9606.ENSP00000428205	9606.ENSP00000348838	0	0	0	0	0	0.067	0.9	0.079	0.906
RACGAP1	ZW10	4448310	4432777	9606.ENSP00000404190	9606.ENSP00000200135	0	0	0	0	0.098	0	0.9	0.047	0.906
DYNC1I1	BIRC5	4439335	4437778	9606.ENSP00000320130	9606.ENSP00000301633	0	0	0	0	0	0	0.9	0.104	0.906
KIF15	CCNB1	4439659	4434484	9606.ENSP00000324020	9606.ENSP00000256442	0	0	0	0	0.836	0.15	0	0.382	0.906
HERC3	ASB9	4447255	4445400	9606.ENSP00000385684	9606.ENSP00000369855	0	0	0	0	0.064	0.08	0.9	0	0.906
HERC3	ZBTB16	4447255	4440846	9606.ENSP00000385684	9606.ENSP00000338157	0	0	0	0	0.061	0.068	0.9	0.058	0.906
CDC23	TRIM37	4446340	4435049	9606.ENSP00000378350	9606.ENSP00000262294	0	0	0	0	0.097	0	0.9	0.05	0.906
ASB2	HERC3	4450362	4447255	9606.ENSP00000451575	9606.ENSP00000385684	0	0	0	0	0.064	0.08	0.9	0	0.906
NUP160	SGOL2	4445058	4442051	9606.ENSP00000367721	9606.ENSP00000350447	0	0	0	0	0.096	0	0.9	0	0.905
BRCA1	CDC23	4448999	4446340	9606.ENSP00000418960	9606.ENSP00000378350	0	0	0	0	0.064	0	0.9	0.069	0.905
FBXO32	ASB9	4449432	4445400	9606.ENSP00000428205	9606.ENSP00000369855	0	0	0	0	0	0.085	0.9	0.05	0.905
ASB9	SKP2	4445400	4436120	9606.ENSP00000369855	9606.ENSP00000274255	0	0	0	0	0	0	0.9	0.092	0.905
FBXO32	UBE2E2	4449432	4446587	9606.ENSP00000428205	9606.ENSP00000379931	0	0	0	0	0	0.067	0.9	0.066	0.905
DYNC1I1	SPDL1	4439335	4435578	9606.ENSP00000320130	9606.ENSP00000265295	0	0	0	0	0	0	0.9	0.089	0.905
ASB9	TRIM37	4445400	4435049	9606.ENSP00000369855	9606.ENSP00000262294	0	0	0	0	0.057	0.079	0.9	0	0.905
UBE2E2	ASB9	4446587	4445400	9606.ENSP00000379931	9606.ENSP00000369855	0	0	0	0	0	0.088	0.9	0.044	0.905
CDC23	BUB1	4446340	4437860	9606.ENSP00000378350	9606.ENSP00000302530	0	0	0	0	0.146	0.732	0	0.621	0.905
ASB9	UBE2C	4445400	4441865	9606.ENSP00000369855	9606.ENSP00000348838	0	0	0	0	0	0.088	0.9	0.044	0.905
ASB2	UBE2E2	4450362	4446587	9606.ENSP00000451575	9606.ENSP00000379931	0	0	0	0	0	0.088	0.9	0.044	0.905
TOP2A	RRM1	4448614	4437691	9606.ENSP00000411532	9606.ENSP00000300738	0.049	0	0	0	0.73	0	0	0.659	0.905
ASB2	UBE2C	4450362	4441865	9606.ENSP00000451575	9606.ENSP00000348838	0	0	0	0	0	0.088	0.9	0.044	0.905
UBE2E2	ZBTB16	4446587	4440846	9606.ENSP00000379931	9606.ENSP00000338157	0	0	0	0	0	0.085	0.9	0.043	0.904
ASB2	CDC23	4450362	4446340	9606.ENSP00000451575	9606.ENSP00000378350	0	0	0	0	0.061	0.064	0.9	0	0.904
PAK1IP1	RRP9	4445236	4433566	9606.ENSP00000368887	9606.ENSP00000232888	0	0	0.372	0	0.854	0	0	0	0.904
UBE2C	FBXO9	4441865	4433894	9606.ENSP00000348838	9606.ENSP00000244426	0	0	0	0	0.049	0.073	0.9	0.043	0.904
CCNF	ZBTB16	4446633	4440846	9606.ENSP00000380256	9606.ENSP00000338157	0	0	0	0	0	0.085	0.9	0	0.904
CCNF	UBR4	4446633	4444528	9606.ENSP00000380256	9606.ENSP00000364403	0	0	0	0	0	0	0.9	0.088	0.904
CDC23	ASB9	4446340	4445400	9606.ENSP00000378350	9606.ENSP00000369855	0	0	0	0	0.061	0.064	0.9	0	0.904
HERC3	SKP2	4447255	4436120	9606.ENSP00000385684	9606.ENSP00000274255	0	0	0	0	0.062	0	0.9	0.063	0.904
UBE2E2	FBXO9	4446587	4433894	9606.ENSP00000379931	9606.ENSP00000244426	0	0	0	0	0.049	0.073	0.9	0.043	0.904
CDC23	UBR4	4446340	4444528	9606.ENSP00000378350	9606.ENSP00000364403	0	0	0	0	0.086	0	0.9	0	0.904
DYNC1I1	SGOL1	4439335	4435310	9606.ENSP00000320130	9606.ENSP00000263753	0	0	0	0	0	0.084	0.9	0	0.904
RRM2	AURKA	4442396	4432988	9606.ENSP00000353770	9606.ENSP00000216911	0	0	0	0	0.825	0	0	0.476	0.904
SKP2	TRIM37	4436120	4435049	9606.ENSP00000274255	9606.ENSP00000262294	0	0	0	0	0.088	0	0.9	0	0.904
CCNF	TRIM37	4446633	4435049	9606.ENSP00000380256	9606.ENSP00000262294	0	0	0	0	0.058	0.054	0.9	0	0.903
DCUN1D5	FBXO9	4434761	4433894	9606.ENSP00000260247	9606.ENSP00000244426	0	0	0	0	0.061	0	0.9	0.055	0.903
UBR4	SKP1	4444528	4433537	9606.ENSP00000364403	9606.ENSP00000231487	0	0	0	0	0.053	0	0.9	0.058	0.903
HERC3	FBXO9	4447255	4433894	9606.ENSP00000385684	9606.ENSP00000244426	0	0	0	0	0.064	0	0.9	0.05	0.903
UBE2E2	DTX3L	4446587	4437247	9606.ENSP00000379931	9606.ENSP00000296161	0	0	0	0	0	0.072	0.9	0	0.903
FBXO32	HERC1	4449432	4447646	9606.ENSP00000428205	9606.ENSP00000390158	0	0	0	0	0.061	0	0.9	0.05	0.903
CDC23	ZBTB16	4446340	4440846	9606.ENSP00000378350	9606.ENSP00000338157	0	0	0	0	0	0.073	0.9	0	0.903
HERC1	ZBTB16	4447646	4440846	9606.ENSP00000390158	9606.ENSP00000338157	0	0	0	0	0.078	0	0.9	0	0.903
UBE2C	CBX4	4441865	4435890	9606.ENSP00000348838	9606.ENSP00000269397	0	0	0	0	0	0.079	0.9	0	0.903
NDC1	DDX20	4443742	4443368	9606.ENSP00000360483	9606.ENSP00000358716	0	0	0	0	0.076	0	0.9	0	0.903
HERC3	DTX3L	4447255	4437247	9606.ENSP00000385684	9606.ENSP00000296161	0	0	0	0	0.062	0	0.9	0.05	0.903
NUP160	SGOL1	4445058	4435310	9606.ENSP00000367721	9606.ENSP00000263753	0	0	0	0	0.063	0	0.9	0.05	0.903
ZBTB16	TRIM37	4440846	4435049	9606.ENSP00000338157	9606.ENSP00000262294	0	0	0	0	0.055	0.064	0.9	0	0.903
NUP160	DYNC1I1	4445058	4439335	9606.ENSP00000367721	9606.ENSP00000320130	0	0	0	0	0.061	0	0.9	0.05	0.903
ASB9	FBXO9	4445400	4433894	9606.ENSP00000369855	9606.ENSP00000244426	0	0	0	0	0.063	0	0.9	0.052	0.903
HERC1	TRIM37	4447646	4435049	9606.ENSP00000390158	9606.ENSP00000262294	0	0	0	0	0.061	0.054	0.9	0	0.903
ASB2	FBXO9	4450362	4433894	9606.ENSP00000451575	9606.ENSP00000244426	0	0	0	0	0.063	0	0.9	0.052	0.903
NUP160	DDX20	4445058	4443368	9606.ENSP00000367721	9606.ENSP00000358716	0	0	0	0	0.078	0	0.9	0	0.903
HERC1	CCNF	4447646	4446633	9606.ENSP00000390158	9606.ENSP00000380256	0	0	0	0	0.062	0	0.9	0	0.902
HERC3	CDC23	4447255	4446340	9606.ENSP00000385684	9606.ENSP00000378350	0	0	0	0	0.064	0	0.9	0	0.902
ASB9	UBR4	4445400	4444528	9606.ENSP00000369855	9606.ENSP00000364403	0	0	0	0	0.063	0	0.9	0	0.902
TRIM37	FBXO9	4435049	4433894	9606.ENSP00000262294	9606.ENSP00000244426	0	0	0	0	0.061	0	0.9	0	0.902
HERC1	SKP2	4447646	4436120	9606.ENSP00000390158	9606.ENSP00000274255	0	0	0	0	0.061	0	0.9	0	0.902
HERC1	FBXO9	4447646	4433894	9606.ENSP00000390158	9606.ENSP00000244426	0	0	0	0	0.063	0	0.9	0	0.902
CCNF	DTX3L	4446633	4437247	9606.ENSP00000380256	9606.ENSP00000296161	0	0	0	0	0.061	0	0.9	0	0.902
UBE2C	NCAPG	4441865	4434176	9606.ENSP00000348838	9606.ENSP00000251496	0	0	0	0	0.864	0	0	0.312	0.902
SOCS2	FBXO32	4451575	4449432	9606.ENSP00000481249	9606.ENSP00000428205	0	0	0	0	0	0	0.9	0.067	0.902
FBXO32	HERC3	4449432	4447255	9606.ENSP00000428205	9606.ENSP00000385684	0	0	0	0	0.061	0	0.9	0	0.902
RRM2	KIF15	4442396	4439659	9606.ENSP00000353770	9606.ENSP00000324020	0	0	0	0	0.889	0	0	0.154	0.902
ASB2	UBR4	4450362	4444528	9606.ENSP00000451575	9606.ENSP00000364403	0	0	0	0	0.063	0	0.9	0	0.902
UBR4	ZBTB16	4444528	4440846	9606.ENSP00000364403	9606.ENSP00000338157	0	0	0	0	0.062	0	0.9	0	0.902
CKAP2	KIF15	4444991	4439659	9606.ENSP00000367276	9606.ENSP00000324020	0	0	0	0	0.896	0	0	0.09	0.902
HERC1	CDC23	4447646	4446340	9606.ENSP00000390158	9606.ENSP00000378350	0	0	0	0	0.063	0	0.9	0	0.902
HERC3	TRIM37	4447255	4435049	9606.ENSP00000385684	9606.ENSP00000262294	0	0	0	0	0.059	0.05	0.9	0	0.902
CDC20	TRIM37	4443940	4435049	9606.ENSP00000361540	9606.ENSP00000262294	0	0	0	0	0.061	0	0.9	0	0.902
HERC1	CDC20	4447646	4443940	9606.ENSP00000390158	9606.ENSP00000361540	0	0	0	0	0	0	0.9	0.068	0.902
SOCS2	ZBTB16	4451575	4440846	9606.ENSP00000481249	9606.ENSP00000338157	0	0	0	0	0	0	0.9	0.053	0.901
BRCA1	TOP2A	4448999	4448614	9606.ENSP00000418960	9606.ENSP00000411532	0	0	0	0	0.68	0.379	0	0.542	0.901
ZBTB16	SKP2	4440846	4436120	9606.ENSP00000338157	9606.ENSP00000274255	0	0	0	0	0	0	0.9	0.058	0.901
DYNC1I1	BUB1	4439335	4437860	9606.ENSP00000320130	9606.ENSP00000302530	0	0	0	0	0	0	0.9	0.054	0.901
UBR4	CDC20	4444528	4443940	9606.ENSP00000364403	9606.ENSP00000361540	0	0	0	0	0.059	0	0.9	0	0.901
HERC1	UBE2E2	4447646	4446587	9606.ENSP00000390158	9606.ENSP00000379931	0	0	0	0	0.046	0.05	0.9	0	0.901
SOCS2	FBXO9	4451575	4433894	9606.ENSP00000481249	9606.ENSP00000244426	0	0	0	0	0.055	0	0.9	0	0.901
ZBTB16	FBXO9	4440846	4433894	9606.ENSP00000338157	9606.ENSP00000244426	0	0	0	0	0.052	0	0.9	0	0.901
UBR4	FBXO9	4444528	4433894	9606.ENSP00000364403	9606.ENSP00000244426	0	0	0	0	0	0	0.9	0	0.9
RBL1	DDX20	4444239	4443368	9606.ENSP00000362768	9606.ENSP00000358716	0	0	0	0	0	0	0.9	0.041	0.9
DYNC1I1	MAD2L1	4439335	4437296	9606.ENSP00000320130	9606.ENSP00000296509	0	0	0	0	0	0	0.9	0.049	0.9
FBXO32	FBXO17	4449432	4436993	9606.ENSP00000428205	9606.ENSP00000292852	0	0	0	0	0	0	0.9	0.044	0.9
CENPO	DYNC1I1	4445460	4439335	9606.ENSP00000370214	9606.ENSP00000320130	0	0	0	0	0	0	0.9	0	0.9
FBXO32	DTX3L	4449432	4437247	9606.ENSP00000428205	9606.ENSP00000296161	0	0	0	0	0	0	0.9	0	0.9
ASB2	FBXO17	4450362	4436993	9606.ENSP00000451575	9606.ENSP00000292852	0	0	0	0	0	0	0.9	0	0.9
FBXO32	DCUN1D5	4449432	4434761	9606.ENSP00000428205	9606.ENSP00000260247	0	0	0	0	0	0	0.9	0	0.9
DTL	CCNA2	4442781	4436109	9606.ENSP00000355958	9606.ENSP00000274026	0	0	0	0	0.826	0	0	0.453	0.9
UBE2C	FBXO17	4441865	4436993	9606.ENSP00000348838	9606.ENSP00000292852	0	0	0	0	0	0	0.9	0	0.9
CDC23	DTX3L	4446340	4437247	9606.ENSP00000378350	9606.ENSP00000296161	0	0	0	0	0	0	0.9	0	0.9
FBXO32	UBR4	4449432	4444528	9606.ENSP00000428205	9606.ENSP00000364403	0	0	0	0	0	0	0.9	0	0.9
CDC20	DYNC1I1	4443940	4439335	9606.ENSP00000361540	9606.ENSP00000320130	0	0	0	0	0	0	0.9	0.05	0.9
ZBTB16	DCUN1D5	4440846	4434761	9606.ENSP00000338157	9606.ENSP00000260247	0	0	0	0	0	0.05	0.9	0	0.9
UBR4	DTX3L	4444528	4437247	9606.ENSP00000364403	9606.ENSP00000296161	0	0	0	0	0	0	0.9	0	0.9
FBXO32	ZBTB16	4449432	4440846	9606.ENSP00000428205	9606.ENSP00000338157	0	0	0	0	0	0	0.9	0	0.9
FBXO17	TRIM37	4436993	4435049	9606.ENSP00000292852	9606.ENSP00000262294	0	0	0	0	0	0	0.9	0	0.9
CDC20	DTX3L	4443940	4437247	9606.ENSP00000361540	9606.ENSP00000296161	0	0	0	0	0	0	0.9	0	0.9
UBE2C	DTX3L	4441865	4437247	9606.ENSP00000348838	9606.ENSP00000296161	0	0	0	0	0	0	0.9	0	0.9
ASB2	DCUN1D5	4450362	4434761	9606.ENSP00000451575	9606.ENSP00000260247	0	0	0	0	0	0	0.9	0	0.9
CENPK	DYNC1I1	4446586	4439335	9606.ENSP00000379911	9606.ENSP00000320130	0	0	0	0	0	0	0.9	0	0.9
BIRC5	ZW10	4437778	4432777	9606.ENSP00000301633	9606.ENSP00000200135	0	0	0	0	0	0	0.9	0	0.9
DTX3L	TRIM37	4437247	4435049	9606.ENSP00000296161	9606.ENSP00000262294	0	0	0	0	0	0	0.9	0	0.9
ASB9	DCUN1D5	4445400	4434761	9606.ENSP00000369855	9606.ENSP00000260247	0	0	0	0	0	0	0.9	0	0.9
CENPI	DYNC1I1	4444058	4439335	9606.ENSP00000362018	9606.ENSP00000320130	0	0	0	0	0	0	0.9	0	0.9
ZBTB16	FBXO17	4440846	4436993	9606.ENSP00000338157	9606.ENSP00000292852	0	0	0	0	0	0	0.9	0	0.9
ASB2	DTX3L	4450362	4437247	9606.ENSP00000451575	9606.ENSP00000296161	0	0	0	0	0	0	0.9	0	0.9
CDC23	CBX4	4446340	4435890	9606.ENSP00000378350	9606.ENSP00000269397	0	0	0	0	0	0	0.9	0.05	0.9
UBR4	FBXO17	4444528	4436993	9606.ENSP00000364403	9606.ENSP00000292852	0	0	0	0	0	0	0.9	0	0.9
DTX3L	FBXO9	4437247	4433894	9606.ENSP00000296161	9606.ENSP00000244426	0	0	0	0	0	0	0.9	0	0.9
HERC1	FBXO17	4447646	4436993	9606.ENSP00000390158	9606.ENSP00000292852	0	0	0	0	0	0	0.9	0	0.9
DYNC1I1	CCNB1	4439335	4434484	9606.ENSP00000320130	9606.ENSP00000256442	0	0	0	0	0	0	0.9	0	0.9
FBXO32	CDC20	4449432	4443940	9606.ENSP00000428205	9606.ENSP00000361540	0	0	0	0	0	0	0.9	0.049	0.9
ZBTB16	DTX3L	4440846	4437247	9606.ENSP00000338157	9606.ENSP00000296161	0	0	0	0	0	0	0.9	0	0.9
FBXO32	TRIM37	4449432	4435049	9606.ENSP00000428205	9606.ENSP00000262294	0	0	0	0	0	0	0.9	0	0.9
RACGAP1	DYNC1I1	4448310	4439335	9606.ENSP00000404190	9606.ENSP00000320130	0	0	0	0	0	0	0.9	0	0.9
DTX3L	SKP1	4437247	4433537	9606.ENSP00000296161	9606.ENSP00000231487	0	0	0	0	0	0	0.9	0	0.9
SGOL2	DYNC1I1	4442051	4439335	9606.ENSP00000350447	9606.ENSP00000320130	0	0	0	0	0	0	0.9	0	0.9
SOCS2	CCNF	4451575	4446633	9606.ENSP00000481249	9606.ENSP00000380256	0	0	0	0	0	0	0.9	0.044	0.9
ASB9	DTX3L	4445400	4437247	9606.ENSP00000369855	9606.ENSP00000296161	0	0	0	0	0	0	0.9	0	0.9
UBE2E2	FBXO17	4446587	4436993	9606.ENSP00000379931	9606.ENSP00000292852	0	0	0	0	0	0	0.9	0	0.9
FBXO32	CDC23	4449432	4446340	9606.ENSP00000428205	9606.ENSP00000378350	0	0	0	0	0	0	0.9	0	0.9
SOCS2	FBXO17	4451575	4436993	9606.ENSP00000481249	9606.ENSP00000292852	0	0	0	0	0	0	0.9	0	0.9
HERC3	FBXO17	4447255	4436993	9606.ENSP00000385684	9606.ENSP00000292852	0	0	0	0	0	0	0.9	0	0.9
HERC1	DTX3L	4447646	4437247	9606.ENSP00000390158	9606.ENSP00000296161	0	0	0	0	0	0	0.9	0	0.9
CDC23	FBXO17	4446340	4436993	9606.ENSP00000378350	9606.ENSP00000292852	0	0	0	0	0	0	0.9	0	0.9
CDC23	FBXO9	4446340	4433894	9606.ENSP00000378350	9606.ENSP00000244426	0	0	0	0	0	0	0.9	0	0.9
FBXO17	DCUN1D5	4436993	4434761	9606.ENSP00000292852	9606.ENSP00000260247	0	0	0	0	0	0	0.9	0	0.9
ASB9	FBXO17	4445400	4436993	9606.ENSP00000369855	9606.ENSP00000292852	0	0	0	0	0	0	0.9	0	0.9
HERC1	UBE2C	4447646	4441865	9606.ENSP00000390158	9606.ENSP00000348838	0	0	0	0	0	0.05	0.9	0	0.9
CCNF	DCUN1D5	4446633	4434761	9606.ENSP00000380256	9606.ENSP00000260247	0	0	0	0	0	0	0.9	0	0.9
CKAP2	TPX2	4444991	4437665	9606.ENSP00000367276	9606.ENSP00000300403	0	0	0	0	0.889	0	0	0.128	0.899
WDR43	PAK1IP1	4447102	4445236	9606.ENSP00000384302	9606.ENSP00000368887	0	0	0	0	0.897	0	0	0	0.897
KPNA2	CDC20	4449870	4443940	9606.ENSP00000438483	9606.ENSP00000361540	0	0	0	0	0.836	0	0	0.402	0.897
ESCO2	CCNB1	4438277	4434484	9606.ENSP00000306999	9606.ENSP00000256442	0	0	0	0	0.846	0.269	0	0.152	0.896
CKAP2L	SPDL1	4438108	4435578	9606.ENSP00000305204	9606.ENSP00000265295	0	0	0	0	0.807	0	0	0.48	0.895
DEPDC1	CKAP2	4448643	4444991	9606.ENSP00000412292	9606.ENSP00000367276	0	0	0	0	0.88	0	0	0.163	0.895
HMMR	UBE2C	4446202	4441865	9606.ENSP00000377492	9606.ENSP00000348838	0	0	0	0	0.83	0	0	0.404	0.894
KIF20B	BUB1	4443802	4437860	9606.ENSP00000360793	9606.ENSP00000302530	0	0	0	0	0.827	0.185	0	0.311	0.894
POLA1	CHAF1B	4445155	4439017	9606.ENSP00000368349	9606.ENSP00000315700	0	0	0	0	0.854	0.084	0	0.258	0.892
HMMR	CCNB1	4446202	4434484	9606.ENSP00000377492	9606.ENSP00000256442	0	0	0	0	0.825	0	0	0.403	0.891
RACGAP1	NCAPG	4448310	4434176	9606.ENSP00000404190	9606.ENSP00000251496	0	0	0	0	0.852	0	0	0.27	0.888
FANCB	PALB2	4446803	4434904	9606.ENSP00000381378	9606.ENSP00000261584	0	0	0	0	0.088	0	0	0.883	0.888
GTSE1	TPX2	4448783	4437665	9606.ENSP00000415430	9606.ENSP00000300403	0	0	0	0	0.821	0	0	0.401	0.888
RACGAP1	MCM4	4448310	4435007	9606.ENSP00000404190	9606.ENSP00000262105	0	0	0	0	0.885	0	0	0.056	0.887
CDC25C	AURKA	4439463	4432988	9606.ENSP00000321656	9606.ENSP00000216911	0	0	0	0	0.712	0	0	0.626	0.887
TOP2A	SGOL1	4448614	4435310	9606.ENSP00000411532	9606.ENSP00000263753	0	0	0	0	0.847	0	0	0.292	0.887
DTL	MCM4	4442781	4435007	9606.ENSP00000355958	9606.ENSP00000262105	0	0	0	0	0.866	0	0	0.18	0.886
CHAF1B	MCM4	4439017	4435007	9606.ENSP00000315700	9606.ENSP00000262105	0	0	0	0	0.865	0	0	0.179	0.885
KPNA2	MAD2L1	4449870	4437296	9606.ENSP00000438483	9606.ENSP00000296509	0	0	0	0	0.833	0	0	0.332	0.884
RACGAP1	HMMR	4448310	4446202	9606.ENSP00000404190	9606.ENSP00000377492	0	0	0	0	0.804	0	0	0.432	0.884
ORC1	DTL	4443772	4442781	9606.ENSP00000360623	9606.ENSP00000355958	0	0	0	0	0.871	0	0	0.135	0.883
ESCO2	SGOL1	4438277	4435310	9606.ENSP00000306999	9606.ENSP00000263753	0	0	0	0	0.807	0	0	0.422	0.883
ORC1	BUB1	4443772	4437860	9606.ENSP00000360623	9606.ENSP00000302530	0	0	0	0	0.789	0.262	0	0.31	0.883
CDC25C	PLK4	4439463	4435965	9606.ENSP00000321656	9606.ENSP00000270861	0	0	0	0	0.59	0.08	0	0.714	0.883
CKAP2	UBE2C	4444991	4441865	9606.ENSP00000367276	9606.ENSP00000348838	0	0	0	0	0.798	0.379	0	0.136	0.882
HMMR	CDC20	4446202	4443940	9606.ENSP00000377492	9606.ENSP00000361540	0	0	0	0	0.824	0	0	0.359	0.882
BRCA1	RAD18	4448999	4435515	9606.ENSP00000418960	9606.ENSP00000264926	0	0	0	0	0.131	0.678	0	0.614	0.882
POLA1	GINS4	4445155	4436228	9606.ENSP00000368349	9606.ENSP00000276533	0	0	0	0	0.437	0.454	0	0.644	0.881
PLK4	NCAPG	4435965	4434176	9606.ENSP00000270861	9606.ENSP00000251496	0	0	0	0	0.859	0	0	0.184	0.88
HMMR	CCNA2	4446202	4436109	9606.ENSP00000377492	9606.ENSP00000274026	0	0	0	0	0.837	0	0	0.295	0.88
KIF15	BIRC5	4439659	4437778	9606.ENSP00000324020	9606.ENSP00000301633	0	0	0	0	0.811	0	0	0.394	0.88
RRM2	PRIM1	4442396	4442054	9606.ENSP00000353770	9606.ENSP00000350491	0	0	0	0	0.794	0	0	0.434	0.878
DTL	CCNB1	4442781	4434484	9606.ENSP00000355958	9606.ENSP00000256442	0	0	0	0	0.819	0	0	0.351	0.878
PRIM1	MAD2L1	4442054	4437296	9606.ENSP00000350491	9606.ENSP00000296509	0	0	0	0	0.845	0	0	0.249	0.878
BRCA1	TPX2	4448999	4437665	9606.ENSP00000418960	9606.ENSP00000300403	0	0	0	0	0.414	0.691	0	0.382	0.878
PTTG1	UBE2T	4446209	4442849	9606.ENSP00000377536	9606.ENSP00000356243	0	0	0	0	0.84	0	0	0.268	0.877
CDC20	PRR11	4443940	4435048	9606.ENSP00000361540	9606.ENSP00000262293	0	0	0	0	0.876	0	0	0.05	0.877
DEPDC1	CCNA2	4448643	4436109	9606.ENSP00000412292	9606.ENSP00000274026	0	0	0	0	0.874	0	0	0.059	0.877
BUB1	RRM1	4437860	4437691	9606.ENSP00000302530	9606.ENSP00000300738	0	0	0	0	0.864	0	0	0.127	0.876
POLA1	NCAPG	4445155	4434176	9606.ENSP00000368349	9606.ENSP00000251496	0	0	0	0	0.856	0	0	0.171	0.875
HMMR	BIRC5	4446202	4437778	9606.ENSP00000377492	9606.ENSP00000301633	0	0	0	0	0.807	0	0	0.376	0.874
BRCA1	FANCB	4448999	4446803	9606.ENSP00000418960	9606.ENSP00000381378	0	0	0	0	0.13	0.693	0	0.565	0.873
KIF15	MAD2L1	4439659	4437296	9606.ENSP00000324020	9606.ENSP00000296509	0	0	0	0	0.794	0.261	0	0.226	0.872
RACGAP1	RRM2	4448310	4442396	9606.ENSP00000404190	9606.ENSP00000353770	0	0	0	0	0.812	0	0	0.347	0.872
MCM4	AURKA	4435007	4432988	9606.ENSP00000262105	9606.ENSP00000216911	0	0	0	0	0.806	0	0	0.362	0.871
DEPDC1	BUB1	4448643	4437860	9606.ENSP00000412292	9606.ENSP00000302530	0	0	0	0	0.856	0	0	0.145	0.871
CHEK1	NCAPG	4447561	4434176	9606.ENSP00000388648	9606.ENSP00000251496	0	0	0	0	0.86	0	0	0.116	0.871
GTSE1	BIRC5	4448783	4437778	9606.ENSP00000415430	9606.ENSP00000301633	0	0	0	0	0.816	0	0	0.323	0.87
CCNF	RRM2	4446633	4442396	9606.ENSP00000380256	9606.ENSP00000353770	0	0	0	0	0.37	0.238	0	0.748	0.869
CDC20	PLK4	4443940	4435965	9606.ENSP00000361540	9606.ENSP00000270861	0	0	0	0	0.726	0.167	0	0.475	0.869
HMMR	MAD2L1	4446202	4437296	9606.ENSP00000377492	9606.ENSP00000296509	0	0	0	0	0.848	0	0	0.17	0.869
GTSE1	CCNA2	4448783	4436109	9606.ENSP00000415430	9606.ENSP00000274026	0	0	0	0	0.816	0	0	0.308	0.868
UBE2T	MAD2L1	4442849	4437296	9606.ENSP00000356243	9606.ENSP00000296509	0	0	0	0	0.844	0.133	0	0.105	0.868
HMMR	KIF15	4446202	4439659	9606.ENSP00000377492	9606.ENSP00000324020	0	0	0	0	0.823	0	0	0.278	0.867
RACGAP1	UBE2C	4448310	4441865	9606.ENSP00000404190	9606.ENSP00000348838	0	0	0	0	0.81	0	0	0.316	0.864
DEPDC1	KIF15	4448643	4439659	9606.ENSP00000412292	9606.ENSP00000324020	0	0	0	0	0.809	0	0	0.319	0.864
RACGAP1	PTTG1	4448310	4446209	9606.ENSP00000404190	9606.ENSP00000377536	0	0	0	0	0.798	0	0	0.354	0.864
KPNA2	BIRC5	4449870	4437778	9606.ENSP00000438483	9606.ENSP00000301633	0	0	0	0	0.767	0	0	0.436	0.863
PLK4	CCNB1	4435965	4434484	9606.ENSP00000270861	9606.ENSP00000256442	0	0	0	0	0.674	0.175	0	0.527	0.861
PARPBP	NCAPG	4440411	4434176	9606.ENSP00000332915	9606.ENSP00000251496	0	0	0	0	0.793	0	0	0.357	0.861
GTSE1	AURKA	4448783	4432988	9606.ENSP00000415430	9606.ENSP00000216911	0	0	0	0	0.816	0	0	0.273	0.86
TTC27	UTP18	4438899	4433308	9606.ENSP00000313953	9606.ENSP00000225298	0	0	0	0	0.859	0	0	0	0.859
CDCA2	BUB1	4439997	4437860	9606.ENSP00000328228	9606.ENSP00000302530	0	0	0	0	0.764	0	0	0.43	0.859
RRM1	NCAPG	4437691	4434176	9606.ENSP00000300738	9606.ENSP00000251496	0	0	0	0	0.853	0	0	0.077	0.858
KPNA2	NCAPG	4449870	4434176	9606.ENSP00000438483	9606.ENSP00000251496	0	0	0	0	0.825	0	0	0.224	0.858
CHAF1B	RRM1	4439017	4437691	9606.ENSP00000315700	9606.ENSP00000300738	0	0	0	0	0.845	0	0	0.12	0.858
FANCD2	BRIP1	4436734	4434671	9606.ENSP00000287647	9606.ENSP00000259008	0	0	0	0	0.231	0.379	0	0.724	0.857
HMMR	RRM2	4446202	4442396	9606.ENSP00000377492	9606.ENSP00000353770	0	0	0	0	0.811	0	0	0.267	0.856
TPX2	SGOL1	4437665	4435310	9606.ENSP00000300403	9606.ENSP00000263753	0	0	0	0	0.832	0	0	0.173	0.855
TOP2A	PLK4	4448614	4435965	9606.ENSP00000411532	9606.ENSP00000270861	0	0	0	0	0.812	0	0	0.253	0.854
TOP2A	DTL	4448614	4442781	9606.ENSP00000411532	9606.ENSP00000355958	0	0	0	0	0.826	0	0	0.189	0.853
CKAP2L	NCAPG	4438108	4434176	9606.ENSP00000305204	9606.ENSP00000251496	0	0	0	0	0.736	0	0	0.462	0.852
KIF15	PLK4	4439659	4435965	9606.ENSP00000324020	9606.ENSP00000270861	0	0	0	0	0.788	0.171	0	0.216	0.85
ATAD5	MCM4	4438845	4435007	9606.ENSP00000313171	9606.ENSP00000262105	0	0	0	0	0.699	0.068	0	0.505	0.849
CKAP2	CCNB1	4444991	4434484	9606.ENSP00000367276	9606.ENSP00000256442	0	0	0	0	0.809	0	0	0.243	0.849
KPNA2	PTTG1	4449870	4446209	9606.ENSP00000438483	9606.ENSP00000377536	0	0	0	0	0.802	0	0	0.266	0.848
TPX2	MCM4	4437665	4435007	9606.ENSP00000300403	9606.ENSP00000262105	0	0	0	0	0.833	0	0	0.131	0.848
DEPDC1	KIF20B	4448643	4443802	9606.ENSP00000412292	9606.ENSP00000360793	0	0	0	0	0.579	0	0	0.651	0.847
CHEK1	AURKA	4447561	4432988	9606.ENSP00000388648	9606.ENSP00000216911	0	0	0.288	0.675	0.754	0.162	0	0.672	0.845
UBE2C	KIF15	4441865	4439659	9606.ENSP00000348838	9606.ENSP00000324020	0	0	0	0	0.817	0.084	0	0.147	0.845
RNF113A	PRPF19	4443747	4433393	9606.ENSP00000360497	9606.ENSP00000227524	0	0	0	0	0.092	0.748	0	0.369	0.843
GTSE1	NCAPG	4448783	4434176	9606.ENSP00000415430	9606.ENSP00000251496	0	0	0	0	0.802	0	0	0.229	0.841
GTSE1	BUB1	4448783	4437860	9606.ENSP00000415430	9606.ENSP00000302530	0	0	0	0	0.771	0	0	0.329	0.84
PTTG1	CDC25C	4446209	4439463	9606.ENSP00000377536	9606.ENSP00000321656	0	0	0	0	0.691	0	0	0.504	0.84
KIF20B	CCNB1	4443802	4434484	9606.ENSP00000360793	9606.ENSP00000256442	0	0	0	0	0.731	0.15	0	0.352	0.839
ESCO2	RRM1	4438277	4437691	9606.ENSP00000306999	9606.ENSP00000300738	0	0	0	0	0.834	0	0	0.066	0.839
DTL	BUB1	4442781	4437860	9606.ENSP00000355958	9606.ENSP00000302530	0	0	0	0	0.834	0	0	0.072	0.839
CDC25C	BIRC5	4439463	4437778	9606.ENSP00000321656	9606.ENSP00000301633	0	0	0	0	0.724	0	0	0.441	0.839
FANCB	BRCA2	4446803	4445332	9606.ENSP00000381378	9606.ENSP00000369497	0	0	0	0	0.147	0	0	0.819	0.839
CDC20	CDCA2	4443940	4439997	9606.ENSP00000361540	9606.ENSP00000328228	0	0	0	0	0.757	0	0	0.36	0.838
UBE2C	CDC25C	4441865	4439463	9606.ENSP00000348838	9606.ENSP00000321656	0	0	0	0	0.753	0.126	0	0.308	0.838
FANCD2	POLQ	4436734	4435400	9606.ENSP00000287647	9606.ENSP00000264233	0	0	0	0	0.556	0.163	0	0.596	0.837
CDC20	DTL	4443940	4442781	9606.ENSP00000361540	9606.ENSP00000355958	0	0	0	0	0.765	0	0	0.329	0.836
DTL	TPX2	4442781	4437665	9606.ENSP00000355958	9606.ENSP00000300403	0	0	0	0	0.82	0	0	0.126	0.836
TPX2	FANCD2	4437665	4436734	9606.ENSP00000300403	9606.ENSP00000287647	0	0	0	0	0.788	0	0	0.254	0.835
KPNA2	TOP2A	4449870	4448614	9606.ENSP00000438483	9606.ENSP00000411532	0	0	0	0	0.792	0	0	0.233	0.834
UHRF1	BUB1	4451406	4437860	9606.ENSP00000479617	9606.ENSP00000302530	0	0	0	0	0.798	0	0	0.211	0.834
DEPDC1	HMMR	4448643	4446202	9606.ENSP00000412292	9606.ENSP00000377492	0	0	0	0	0.805	0	0	0.185	0.834
UBE2T	DTL	4442849	4442781	9606.ENSP00000356243	9606.ENSP00000355958	0	0	0	0	0.781	0	0	0.269	0.833
KPNA2	UBE2C	4449870	4441865	9606.ENSP00000438483	9606.ENSP00000348838	0	0	0	0	0.73	0	0	0.403	0.832
HMMR	STIL	4446202	4443830	9606.ENSP00000377492	9606.ENSP00000360944	0	0	0	0	0.743	0	0	0.375	0.832
CHEK1	TPX2	4447561	4437665	9606.ENSP00000388648	9606.ENSP00000300403	0	0	0	0	0.788	0	0	0.235	0.831
TTC27	RRP9	4438899	4433566	9606.ENSP00000313953	9606.ENSP00000232888	0	0	0	0	0.831	0	0	0	0.831
CKAP2	NCAPG	4444991	4434176	9606.ENSP00000367276	9606.ENSP00000251496	0	0	0	0	0.779	0	0	0.266	0.831
POLA1	RRM2	4445155	4442396	9606.ENSP00000368349	9606.ENSP00000353770	0	0	0	0	0.676	0.157	0	0.423	0.828
CDCA2	NCAPG	4439997	4434176	9606.ENSP00000328228	9606.ENSP00000251496	0	0	0	0	0.781	0	0	0.247	0.828
GTSE1	TOP2A	4448783	4448614	9606.ENSP00000415430	9606.ENSP00000411532	0	0	0	0	0.766	0	0	0.291	0.827
CDC20	CKAP2L	4443940	4438108	9606.ENSP00000361540	9606.ENSP00000305204	0	0	0	0	0.788	0	0	0.208	0.825
SKP2	CCNB1	4436120	4434484	9606.ENSP00000274255	9606.ENSP00000256442	0	0	0	0	0.327	0.377	0	0.616	0.825
POLA1	ATAD5	4445155	4438845	9606.ENSP00000368349	9606.ENSP00000313171	0	0	0	0	0.679	0.079	0	0.446	0.822
DEPDC1	RRM2	4448643	4442396	9606.ENSP00000412292	9606.ENSP00000353770	0	0	0	0	0.773	0	0	0.25	0.822
CHEK1	RRM1	4447561	4437691	9606.ENSP00000388648	9606.ENSP00000300738	0	0	0	0	0.479	0.314	0	0.543	0.822
UHRF1	RRM2	4451406	4442396	9606.ENSP00000479617	9606.ENSP00000353770	0	0	0	0	0.77	0	0	0.256	0.822
CHEK1	PRIM1	4447561	4442054	9606.ENSP00000388648	9606.ENSP00000350491	0	0	0	0	0.68	0.383	0	0.161	0.82
KPNA2	CDCA2	4449870	4439997	9606.ENSP00000438483	9606.ENSP00000328228	0	0	0	0	0.475	0.672	0	0	0.82
TOP2A	POLQ	4448614	4435400	9606.ENSP00000411532	9606.ENSP00000264233	0.071	0	0	0	0.777	0.05	0	0.195	0.82
KIF20B	NCAPG	4443802	4434176	9606.ENSP00000360793	9606.ENSP00000251496	0	0	0	0	0.757	0.064	0	0.272	0.82
CHEK1	RAD18	4447561	4435515	9606.ENSP00000388648	9606.ENSP00000264926	0	0	0	0	0.19	0.312	0	0.703	0.82
CHEK1	BIRC5	4447561	4437778	9606.ENSP00000388648	9606.ENSP00000301633	0	0	0	0	0.699	0	0	0.425	0.819
CKAP2L	CCNA2	4438108	4436109	9606.ENSP00000305204	9606.ENSP00000274026	0	0	0	0	0.808	0	0	0.09	0.818
CHEK1	ESCO2	4447561	4438277	9606.ENSP00000388648	9606.ENSP00000306999	0	0	0	0	0.751	0	0	0.294	0.817
CDC25C	TPX2	4439463	4437665	9606.ENSP00000321656	9606.ENSP00000300403	0	0	0	0	0.763	0	0	0.26	0.817
DTL	MAD2L1	4442781	4437296	9606.ENSP00000355958	9606.ENSP00000296509	0	0	0	0	0.817	0	0	0	0.817
KIF20B	AURKA	4443802	4432988	9606.ENSP00000360793	9606.ENSP00000216911	0	0	0	0	0.719	0.125	0	0.313	0.816
DEPDC1	NCAPG	4448643	4434176	9606.ENSP00000412292	9606.ENSP00000251496	0	0	0	0	0.797	0	0	0.131	0.816
KIF20B	CCNA2	4443802	4436109	9606.ENSP00000360793	9606.ENSP00000274026	0	0	0	0	0.746	0.15	0	0.209	0.814
FANCD2	RAD18	4436734	4435515	9606.ENSP00000287647	9606.ENSP00000264926	0	0	0	0	0.119	0.379	0	0.688	0.814
CKAP2L	BUB1	4438108	4437860	9606.ENSP00000305204	9606.ENSP00000302530	0	0	0	0	0.766	0	0	0.239	0.814
TFB2M	RRP9	4442683	4433566	9606.ENSP00000355471	9606.ENSP00000232888	0	0	0	0	0.742	0.265	0	0.094	0.813
DTL	KIF15	4442781	4439659	9606.ENSP00000355958	9606.ENSP00000324020	0	0	0	0	0.813	0	0	0.042	0.813
CHEK1	HMMR	4447561	4446202	9606.ENSP00000388648	9606.ENSP00000377492	0	0	0	0	0.794	0	0	0.127	0.812
DTL	AURKA	4442781	4432988	9606.ENSP00000355958	9606.ENSP00000216911	0	0	0	0	0.802	0	0	0.089	0.812
CKAP2	MAD2L1	4444991	4437296	9606.ENSP00000367276	9606.ENSP00000296509	0	0	0	0	0.799	0	0	0.103	0.812
ATP5F1	PPA2	4443374	4441373	9606.ENSP00000358737	9606.ENSP00000343885	0	0	0	0	0.241	0	0.65	0.345	0.811
KPNA2	CCNA2	4449870	4436109	9606.ENSP00000438483	9606.ENSP00000274026	0	0	0	0	0.727	0.228	0	0.177	0.811
DTL	UBE2C	4442781	4441865	9606.ENSP00000355958	9606.ENSP00000348838	0	0	0	0	0.786	0	0	0.148	0.81
CHEK1	KIF15	4447561	4439659	9606.ENSP00000388648	9606.ENSP00000324020	0	0	0	0	0.803	0	0	0.074	0.81
STIL	BUB1	4443830	4437860	9606.ENSP00000360944	9606.ENSP00000302530	0	0	0	0	0.782	0	0	0.164	0.81
POLQ	NCAPG	4435400	4434176	9606.ENSP00000264233	9606.ENSP00000251496	0	0	0	0	0.786	0	0	0.142	0.809
PTTG1	DTL	4446209	4442781	9606.ENSP00000377536	9606.ENSP00000355958	0	0	0	0	0.78	0	0	0.165	0.809
BRCA1	CCNB1	4448999	4434484	9606.ENSP00000418960	9606.ENSP00000256442	0	0	0	0	0.412	0.336	0	0.55	0.809
STIL	CCNA2	4443830	4436109	9606.ENSP00000360944	9606.ENSP00000274026	0	0	0	0	0.754	0	0	0.25	0.807
DTL	DCAF12	4442781	4442610	9606.ENSP00000355958	9606.ENSP00000355114	0	0	0	0	0.081	0	0.72	0.307	0.806
HMMR	DTL	4446202	4442781	9606.ENSP00000377492	9606.ENSP00000355958	0	0	0	0	0.805	0	0	0	0.805
UBE2T	CCNB1	4442849	4434484	9606.ENSP00000356243	9606.ENSP00000256442	0	0	0	0	0.737	0.164	0	0.18	0.804
STIL	NCAPG	4443830	4434176	9606.ENSP00000360944	9606.ENSP00000251496	0	0	0	0	0.796	0	0	0.08	0.804
TOP2A	POLA1	4448614	4445155	9606.ENSP00000411532	9606.ENSP00000368349	0	0	0	0	0.586	0	0	0.546	0.804
HMMR	CDC25C	4446202	4439463	9606.ENSP00000377492	9606.ENSP00000321656	0	0	0	0	0.786	0	0	0.115	0.802
HMMR	CKAP2	4446202	4444991	9606.ENSP00000377492	9606.ENSP00000367276	0	0	0	0	0.733	0	0	0.289	0.802
CKAP2L	AURKA	4438108	4432988	9606.ENSP00000305204	9606.ENSP00000216911	0	0	0	0	0.761	0	0	0.206	0.802
CKAP2	RRM2	4444991	4442396	9606.ENSP00000367276	9606.ENSP00000353770	0	0	0	0	0.792	0	0	0.081	0.801
BUB1	POLQ	4437860	4435400	9606.ENSP00000302530	9606.ENSP00000264233	0	0	0	0	0.789	0	0	0.096	0.801
RACGAP1	DTL	4448310	4442781	9606.ENSP00000404190	9606.ENSP00000355958	0	0	0	0	0.8	0	0	0.047	0.801
UHRF1	CCNB1	4451406	4434484	9606.ENSP00000479617	9606.ENSP00000256442	0	0	0	0	0.725	0	0	0.301	0.8
RACGAP1	CHEK1	4448310	4447561	9606.ENSP00000404190	9606.ENSP00000388648	0	0	0	0	0.665	0.259	0	0.254	0.799
BUB1	DEPDC1B	4437860	4435540	9606.ENSP00000302530	9606.ENSP00000265036	0	0	0	0	0.769	0	0	0.164	0.798
RRM1	CCNA2	4437691	4436109	9606.ENSP00000300738	9606.ENSP00000274026	0	0	0	0	0.719	0.05	0	0.303	0.798
UBE2T	PALB2	4442849	4434904	9606.ENSP00000356243	9606.ENSP00000261584	0	0	0	0	0.086	0	0	0.786	0.796
DHFR	MCM4	4447922	4435007	9606.ENSP00000396308	9606.ENSP00000262105	0	0	0	0	0.58	0	0	0.535	0.796
CCNF	AURKA	4446633	4432988	9606.ENSP00000380256	9606.ENSP00000216911	0	0	0	0	0.605	0.177	0	0.423	0.796
DTL	BIRC5	4442781	4437778	9606.ENSP00000355958	9606.ENSP00000301633	0	0	0	0	0.784	0	0	0.096	0.796
KIF15	SGOL1	4439659	4435310	9606.ENSP00000324020	9606.ENSP00000263753	0	0	0	0	0.681	0.05	0	0.378	0.795
UBE2T	BUB1	4442849	4437860	9606.ENSP00000356243	9606.ENSP00000302530	0	0	0	0	0.757	0	0	0.187	0.794
CHEK1	PLK4	4447561	4435965	9606.ENSP00000388648	9606.ENSP00000270861	0	0	0	0.658	0.755	0	0	0.483	0.793
PRIM1	CCNA2	4442054	4436109	9606.ENSP00000350491	9606.ENSP00000274026	0	0	0	0	0.716	0.053	0	0.292	0.793
BIRC5	MCM4	4437778	4435007	9606.ENSP00000301633	9606.ENSP00000262105	0	0	0	0	0.657	0.148	0	0.349	0.793
CHEK1	PTTG1	4447561	4446209	9606.ENSP00000388648	9606.ENSP00000377536	0	0	0	0	0.642	0	0	0.445	0.792
CKAP2L	TPX2	4438108	4437665	9606.ENSP00000305204	9606.ENSP00000300403	0	0	0	0	0.772	0	0	0.125	0.792
CKAP2	AURKA	4444991	4432988	9606.ENSP00000367276	9606.ENSP00000216911	0	0	0	0	0.77	0	0	0.133	0.792
KIF15	ESCO2	4439659	4438277	9606.ENSP00000324020	9606.ENSP00000306999	0	0	0	0	0.783	0.053	0	0.069	0.792
UBE2C	MCM4	4441865	4435007	9606.ENSP00000348838	9606.ENSP00000262105	0	0	0	0	0.708	0.11	0	0.256	0.79
PRIM1	NCAPG	4442054	4434176	9606.ENSP00000350491	9606.ENSP00000251496	0	0	0	0	0.788	0	0	0	0.788
CDC20	ORC1	4443940	4443772	9606.ENSP00000361540	9606.ENSP00000360623	0	0	0	0	0.651	0.158	0	0.337	0.788
GTSE1	UBE2C	4448783	4441865	9606.ENSP00000415430	9606.ENSP00000348838	0	0	0	0	0.73	0	0	0.241	0.786
DEPDC1	CCNB1	4448643	4434484	9606.ENSP00000412292	9606.ENSP00000256442	0	0	0	0	0.726	0	0	0.25	0.786
BRCA1	DCLRE1B	4448999	4443352	9606.ENSP00000418960	9606.ENSP00000358576	0	0	0	0	0.063	0.693	0	0.31	0.784
UBE2T	AURKA	4442849	4432988	9606.ENSP00000356243	9606.ENSP00000216911	0	0	0	0	0.742	0.064	0	0.174	0.784
KIF15	POLQ	4439659	4435400	9606.ENSP00000324020	9606.ENSP00000264233	0	0	0	0	0.778	0	0	0.065	0.783
CHEK1	UBE2C	4447561	4441865	9606.ENSP00000388648	9606.ENSP00000348838	0	0	0	0	0.701	0.112	0	0.251	0.783
UHRF1	MCM4	4451406	4435007	9606.ENSP00000479617	9606.ENSP00000262105	0	0	0	0	0.74	0	0	0.197	0.783
UHRF1	TPX2	4451406	4437665	9606.ENSP00000479617	9606.ENSP00000300403	0	0	0	0	0.751	0	0	0.164	0.783
CKAP2L	SGOL1	4438108	4435310	9606.ENSP00000305204	9606.ENSP00000263753	0	0	0	0	0.781	0	0	0	0.781
CCNA2	SPDL1	4436109	4435578	9606.ENSP00000274026	9606.ENSP00000265295	0	0	0	0	0.767	0	0	0.1	0.781
TOP2A	CCNF	4448614	4446633	9606.ENSP00000411532	9606.ENSP00000380256	0	0	0	0	0.689	0.05	0	0.316	0.781
CCNA2	POLQ	4436109	4435400	9606.ENSP00000274026	9606.ENSP00000264233	0	0	0	0	0.772	0	0	0.075	0.78
CHEK1	POLA1	4447561	4445155	9606.ENSP00000388648	9606.ENSP00000368349	0	0	0	0	0.323	0.522	0	0.375	0.78
GTSE1	RRM2	4448783	4442396	9606.ENSP00000415430	9606.ENSP00000353770	0	0	0	0	0.685	0	0	0.328	0.78
BRCA1	CENPI	4448999	4444058	9606.ENSP00000418960	9606.ENSP00000362018	0	0	0	0	0.272	0.693	0	0.095	0.78
CKAP2	BIRC5	4444991	4437778	9606.ENSP00000367276	9606.ENSP00000301633	0	0	0	0	0.747	0	0	0.165	0.779
KIF20B	PLK4	4443802	4435965	9606.ENSP00000360793	9606.ENSP00000270861	0	0	0	0	0.701	0.248	0	0.096	0.779
CCNA2	PRR11	4436109	4435048	9606.ENSP00000274026	9606.ENSP00000262293	0	0	0	0	0.738	0	0	0.19	0.778
BRCA1	UBE2T	4448999	4442849	9606.ENSP00000418960	9606.ENSP00000356243	0	0	0	0	0.229	0.454	0	0.513	0.777
TPX2	POLQ	4437665	4435400	9606.ENSP00000300403	9606.ENSP00000264233	0	0	0	0	0.773	0	0	0	0.773
ESCO2	BUB1	4438277	4437860	9606.ENSP00000306999	9606.ENSP00000302530	0	0	0	0	0.613	0.085	0	0.41	0.773
RRM2	SGOL1	4442396	4435310	9606.ENSP00000353770	9606.ENSP00000263753	0	0	0	0	0.735	0	0	0.174	0.772
DHFR	RRM2	4447922	4442396	9606.ENSP00000396308	9606.ENSP00000353770	0	0	0	0	0.58	0	0	0.478	0.771
KPNA2	BUB1	4449870	4437860	9606.ENSP00000438483	9606.ENSP00000302530	0	0	0	0	0.753	0	0	0.111	0.771
WDR43	TFB2M	4447102	4442683	9606.ENSP00000384302	9606.ENSP00000355471	0	0	0	0	0.751	0.064	0	0.094	0.771
UHRF1	MAD2L1	4451406	4437296	9606.ENSP00000479617	9606.ENSP00000296509	0	0	0	0	0.707	0	0	0.247	0.77
CENPK	NCAPG	4446586	4434176	9606.ENSP00000379911	9606.ENSP00000251496	0	0	0	0	0.649	0	0	0.372	0.77
PTTG1	KIF15	4446209	4439659	9606.ENSP00000377536	9606.ENSP00000324020	0	0	0	0	0.698	0	0	0.262	0.767
CENPI	NCAPG	4444058	4434176	9606.ENSP00000362018	9606.ENSP00000251496	0	0	0	0	0.634	0	0	0.389	0.767
SGOL1	NCAPG	4435310	4434176	9606.ENSP00000263753	9606.ENSP00000251496	0	0	0	0	0.676	0	0	0.312	0.767
DEPDC1	AURKA	4448643	4432988	9606.ENSP00000412292	9606.ENSP00000216911	0	0	0	0	0.695	0	0	0.268	0.767
KIF15	CDC25C	4439659	4439463	9606.ENSP00000324020	9606.ENSP00000321656	0	0	0	0	0.7	0.087	0	0.22	0.767
SPDL1	AURKA	4435578	4432988	9606.ENSP00000265295	9606.ENSP00000216911	0	0	0	0	0.75	0	0	0.104	0.767
RMI1	FANCD2	4439100	4436734	9606.ENSP00000317039	9606.ENSP00000287647	0	0	0	0	0.085	0	0	0.756	0.767
POLA1	BUB1	4445155	4437860	9606.ENSP00000368349	9606.ENSP00000302530	0	0	0	0	0.718	0	0	0.205	0.766
BRCA1	KIF20B	4448999	4443802	9606.ENSP00000418960	9606.ENSP00000360793	0	0	0	0	0.247	0.693	0	0.07	0.766
CDCA2	CCNB1	4439997	4434484	9606.ENSP00000328228	9606.ENSP00000256442	0	0	0	0	0.666	0	0	0.326	0.765
TOP2A	ESCO2	4448614	4438277	9606.ENSP00000411532	9606.ENSP00000306999	0	0	0	0	0.739	0	0	0.138	0.765
CDC20	UBE2T	4443940	4442849	9606.ENSP00000361540	9606.ENSP00000356243	0	0	0	0	0.656	0.145	0	0.266	0.765
UBE2T	RRM2	4442849	4442396	9606.ENSP00000356243	9606.ENSP00000353770	0	0	0	0	0.688	0.064	0	0.256	0.763
TOP2A	CDC25C	4448614	4439463	9606.ENSP00000411532	9606.ENSP00000321656	0	0	0	0	0.637	0	0	0.372	0.762
DIAPH3	CCNA2	4446994	4436109	9606.ENSP00000383178	9606.ENSP00000274026	0	0	0	0	0.74	0.079	0	0.087	0.762
WDR43	TTC27	4447102	4438899	9606.ENSP00000384302	9606.ENSP00000313953	0	0	0	0	0.761	0	0	0	0.761
PTTG1	PLK4	4446209	4435965	9606.ENSP00000377536	9606.ENSP00000270861	0	0	0	0	0.671	0	0	0.303	0.761
CDC25C	MAD2L1	4439463	4437296	9606.ENSP00000321656	9606.ENSP00000296509	0	0	0	0	0.577	0.125	0	0.405	0.76
BRCA1	SGOL2	4448999	4442051	9606.ENSP00000418960	9606.ENSP00000350447	0	0	0	0	0.214	0.693	0	0.086	0.76
RRM2	PLK4	4442396	4435965	9606.ENSP00000353770	9606.ENSP00000270861	0	0	0	0	0.715	0	0	0.193	0.76
PRIM1	CHAF1B	4442054	4439017	9606.ENSP00000350491	9606.ENSP00000315700	0	0	0	0	0.7	0	0	0.231	0.76
TOP2A	STIL	4448614	4443830	9606.ENSP00000411532	9606.ENSP00000360944	0	0	0	0	0.758	0	0	0.047	0.76
DEPDC1	UBE2C	4448643	4441865	9606.ENSP00000412292	9606.ENSP00000348838	0	0	0	0	0.673	0	0	0.294	0.759
HMMR	POLQ	4446202	4435400	9606.ENSP00000377492	9606.ENSP00000264233	0	0	0	0	0.758	0	0	0	0.758
PTTG1	SGOL1	4446209	4435310	9606.ENSP00000377536	9606.ENSP00000263753	0	0	0	0	0.479	0	0	0.555	0.758
BRCA1	HMMR	4448999	4446202	9606.ENSP00000418960	9606.ENSP00000377492	0	0	0	0	0.405	0.342	0	0.433	0.758
GTSE1	CDC25C	4448783	4439463	9606.ENSP00000415430	9606.ENSP00000321656	0	0	0	0	0.638	0	0	0.355	0.757
PLK4	MCM4	4435965	4435007	9606.ENSP00000270861	9606.ENSP00000262105	0	0	0	0	0.695	0	0	0.237	0.757
BRCA1	CDC25C	4448999	4439463	9606.ENSP00000418960	9606.ENSP00000321656	0	0	0	0	0.272	0.294	0	0.563	0.756
PLK4	POLQ	4435965	4435400	9606.ENSP00000270861	9606.ENSP00000264233	0	0	0	0	0.756	0	0	0	0.756
WDR34	DYNC1I1	4444007	4439335	9606.ENSP00000361800	9606.ENSP00000320130	0	0	0	0.597	0	0.164	0.72	0	0.755
ORC1	RRM1	4443772	4437691	9606.ENSP00000360623	9606.ENSP00000300738	0	0	0	0	0.688	0	0	0.24	0.753
ATAD5	RAD18	4438845	4435515	9606.ENSP00000313171	9606.ENSP00000264926	0	0	0	0	0.16	0.133	0	0.687	0.752
DEPDC1	TPX2	4448643	4437665	9606.ENSP00000412292	9606.ENSP00000300403	0	0	0	0	0.716	0	0	0.164	0.752
SPDL1	NCAPG	4435578	4434176	9606.ENSP00000265295	9606.ENSP00000251496	0	0	0	0	0.672	0	0	0.27	0.75
UBE2C	SGOL1	4441865	4435310	9606.ENSP00000348838	9606.ENSP00000263753	0	0	0	0	0.684	0.091	0	0.199	0.75
PRIM1	AURKA	4442054	4432988	9606.ENSP00000350491	9606.ENSP00000216911	0	0	0	0	0.737	0	0	0.087	0.749
CCNE2	MCM4	4449487	4435007	9606.ENSP00000429089	9606.ENSP00000262105	0	0	0	0	0.42	0.182	0	0.511	0.748
KPNA2	RRM2	4449870	4442396	9606.ENSP00000438483	9606.ENSP00000353770	0	0	0	0	0.637	0.084	0	0.297	0.746
HMMR	PARPBP	4446202	4440411	9606.ENSP00000377492	9606.ENSP00000332915	0	0	0	0	0.732	0	0	0.084	0.744
BRCA1	BUB1	4448999	4437860	9606.ENSP00000418960	9606.ENSP00000302530	0	0	0	0	0.554	0	0	0.449	0.744
RRM2	ESCO2	4442396	4438277	9606.ENSP00000353770	9606.ENSP00000306999	0	0	0	0	0.733	0	0	0.082	0.744
STIL	AURKA	4443830	4432988	9606.ENSP00000360944	9606.ENSP00000216911	0	0	0	0	0.671	0	0	0.249	0.742
STIL	POLQ	4443830	4435400	9606.ENSP00000360944	9606.ENSP00000264233	0	0	0	0	0.741	0	0	0	0.741
GINS4	NCAPG	4436228	4434176	9606.ENSP00000276533	9606.ENSP00000251496	0	0	0	0	0.679	0	0	0.225	0.741
PRIM1	BUB1	4442054	4437860	9606.ENSP00000350491	9606.ENSP00000302530	0	0	0	0	0.694	0	0	0.189	0.741
DTL	PLK4	4442781	4435965	9606.ENSP00000355958	9606.ENSP00000270861	0	0	0	0	0.737	0	0	0.054	0.741
UBE2T	BIRC5	4442849	4437778	9606.ENSP00000356243	9606.ENSP00000301633	0	0	0	0	0.607	0.193	0	0.247	0.74
KIF20B	MAD2L1	4443802	4437296	9606.ENSP00000360793	9606.ENSP00000296509	0	0	0	0	0.62	0.261	0	0.149	0.74
DTL	POLQ	4442781	4435400	9606.ENSP00000355958	9606.ENSP00000264233	0	0	0	0	0.73	0	0	0.065	0.737
TFB2M	UTP18	4442683	4433308	9606.ENSP00000355471	9606.ENSP00000225298	0	0	0	0	0.722	0	0	0.094	0.737
UBE2T	CCNA2	4442849	4436109	9606.ENSP00000356243	9606.ENSP00000274026	0	0	0	0	0.65	0.164	0	0.174	0.737
RNF113A	DCAF12	4443747	4442610	9606.ENSP00000360497	9606.ENSP00000355114	0	0	0	0	0	0	0	0.737	0.737
ORC1	RRM2	4443772	4442396	9606.ENSP00000360623	9606.ENSP00000353770	0	0	0	0	0.675	0	0	0.221	0.736
BIRC5	PLK4	4437778	4435965	9606.ENSP00000301633	9606.ENSP00000270861	0	0	0	0	0.652	0	0	0.271	0.736
KPNA2	CKAP2	4449870	4444991	9606.ENSP00000438483	9606.ENSP00000367276	0	0	0	0	0.733	0	0	0.05	0.735
CCNE2	CDC23	4449487	4446340	9606.ENSP00000429089	9606.ENSP00000378350	0	0	0	0	0.081	0.247	0.6	0.154	0.734
DTL	SKP2	4442781	4436120	9606.ENSP00000355958	9606.ENSP00000274255	0	0	0	0	0.297	0	0	0.638	0.734
TOP2A	CKAP2L	4448614	4438108	9606.ENSP00000411532	9606.ENSP00000305204	0	0	0	0	0.733	0	0	0.043	0.734
UHRF1	AURKA	4451406	4432988	9606.ENSP00000479617	9606.ENSP00000216911	0	0	0	0	0.701	0	0	0.144	0.733
DEPDC1	MAD2L1	4448643	4437296	9606.ENSP00000412292	9606.ENSP00000296509	0	0	0	0	0.705	0	0	0.127	0.732
RACGAP1	PLK4	4448310	4435965	9606.ENSP00000404190	9606.ENSP00000270861	0	0	0	0	0.621	0.125	0	0.258	0.732
ORC1	NCAPG	4443772	4434176	9606.ENSP00000360623	9606.ENSP00000251496	0	0	0	0	0.712	0	0	0.104	0.731
HMMR	DEPDC1B	4446202	4435540	9606.ENSP00000377492	9606.ENSP00000265036	0	0	0	0	0.687	0	0	0.171	0.73
GTSE1	KIF15	4448783	4439659	9606.ENSP00000415430	9606.ENSP00000324020	0	0	0	0	0.671	0	0	0.211	0.729
CHAF1B	BUB1	4439017	4437860	9606.ENSP00000315700	9606.ENSP00000302530	0	0	0	0	0.64	0	0	0.279	0.729
UHRF1	NCAPG	4451406	4434176	9606.ENSP00000479617	9606.ENSP00000251496	0	0	0	0	0.668	0	0	0.214	0.728
CCNE2	CDC25C	4449487	4439463	9606.ENSP00000429089	9606.ENSP00000321656	0	0	0	0	0.287	0.185	0	0.57	0.728
ORC1	MAD2L1	4443772	4437296	9606.ENSP00000360623	9606.ENSP00000296509	0	0	0	0	0.399	0.302	0	0.404	0.728
HMMR	MCM4	4446202	4435007	9606.ENSP00000377492	9606.ENSP00000262105	0	0	0	0	0.662	0	0	0.225	0.727
STIL	TPX2	4443830	4437665	9606.ENSP00000360944	9606.ENSP00000300403	0	0	0	0	0.663	0	0	0.224	0.727
BRCA2	AURKA	4445332	4432988	9606.ENSP00000369497	9606.ENSP00000216911	0	0	0	0	0.172	0	0	0.682	0.725
TAF9	RRM1	4445457	4437691	9606.ENSP00000370201	9606.ENSP00000300738	0	0	0	0	0.247	0	0.65	0	0.725
CDC25C	NCAPG	4439463	4434176	9606.ENSP00000321656	9606.ENSP00000251496	0	0	0	0	0.699	0	0	0.119	0.724
UBE2T	TPX2	4442849	4437665	9606.ENSP00000356243	9606.ENSP00000300403	0	0	0	0	0.681	0	0	0.169	0.724
CKAP2L	PRR11	4438108	4435048	9606.ENSP00000305204	9606.ENSP00000262293	0	0	0	0	0.386	0	0	0.569	0.724
DEPDC1	CDC20	4448643	4443940	9606.ENSP00000412292	9606.ENSP00000361540	0	0	0	0	0.649	0	0	0.242	0.723
TOP2A	SPDL1	4448614	4435578	9606.ENSP00000411532	9606.ENSP00000265295	0	0	0	0	0.706	0	0	0.094	0.722
DTL	PRIM1	4442781	4442054	9606.ENSP00000355958	9606.ENSP00000350491	0	0	0	0	0.722	0	0	0	0.722
CCNF	BUB1	4446633	4437860	9606.ENSP00000380256	9606.ENSP00000302530	0	0	0	0	0.524	0.079	0	0.415	0.721
RACGAP1	CKAP2	4448310	4444991	9606.ENSP00000404190	9606.ENSP00000367276	0	0	0	0	0.626	0	0	0.283	0.72
KIF15	DEPDC1B	4439659	4435540	9606.ENSP00000324020	9606.ENSP00000265036	0	0	0	0	0.708	0	0	0.082	0.72
TAF9	COIL	4445457	4433768	9606.ENSP00000370201	9606.ENSP00000240316	0	0	0	0	0.063	0.379	0	0.556	0.719
KIF15	CKAP2L	4439659	4438108	9606.ENSP00000324020	9606.ENSP00000305204	0	0	0	0	0.536	0	0	0.42	0.719
POLA1	KIF15	4445155	4439659	9606.ENSP00000368349	9606.ENSP00000324020	0	0	0	0	0.605	0	0	0.315	0.718
ORC1	TPX2	4443772	4437665	9606.ENSP00000360623	9606.ENSP00000300403	0	0	0	0	0.632	0	0	0.265	0.718
ESCO2	MCM4	4438277	4435007	9606.ENSP00000306999	9606.ENSP00000262105	0	0	0	0	0.621	0.184	0	0.159	0.717
PARPBP	BUB1	4440411	4437860	9606.ENSP00000332915	9606.ENSP00000302530	0	0	0	0	0.696	0	0	0.108	0.717
TPX2	SPDL1	4437665	4435578	9606.ENSP00000300403	9606.ENSP00000265295	0	0	0	0	0.702	0	0	0.089	0.717
BRCA1	UBE2E2	4448999	4446587	9606.ENSP00000418960	9606.ENSP00000379931	0	0	0	0	0.049	0.421	0	0.526	0.716
PRIM1	ESCO2	4442054	4438277	9606.ENSP00000350491	9606.ENSP00000306999	0	0	0	0	0.716	0	0	0	0.716
DIAPH3	BUB1	4446994	4437860	9606.ENSP00000383178	9606.ENSP00000302530	0	0	0	0	0.691	0	0	0.117	0.715
DHFR	RRM1	4447922	4437691	9606.ENSP00000396308	9606.ENSP00000300738	0.216	0	0	0	0.353	0	0	0.483	0.715
TOP2A	PRR11	4448614	4435048	9606.ENSP00000411532	9606.ENSP00000262293	0	0	0	0	0.674	0	0	0.16	0.715
GTSE1	PRR11	4448783	4435048	9606.ENSP00000415430	9606.ENSP00000262293	0	0	0	0	0.304	0	0	0.604	0.713
HMMR	KIF20B	4446202	4443802	9606.ENSP00000377492	9606.ENSP00000360793	0	0	0	0	0.675	0	0	0.151	0.713
CHAF1B	NCAPG	4439017	4434176	9606.ENSP00000315700	9606.ENSP00000251496	0	0	0	0	0.695	0	0	0.098	0.713
CCNE2	RRM2	4449487	4442396	9606.ENSP00000429089	9606.ENSP00000353770	0	0	0	0	0.485	0	0	0.465	0.713
TOP2A	UBE2T	4448614	4442849	9606.ENSP00000411532	9606.ENSP00000356243	0	0	0	0	0.612	0.05	0	0.282	0.712
UBE2T	RAD18	4442849	4435515	9606.ENSP00000356243	9606.ENSP00000264926	0	0	0	0	0.175	0.298	0	0.54	0.71
PRIM1	GINS4	4442054	4436228	9606.ENSP00000350491	9606.ENSP00000276533	0	0	0	0	0.349	0.125	0	0.532	0.71
PAK1IP1	TFB2M	4445236	4442683	9606.ENSP00000368887	9606.ENSP00000355471	0	0	0	0	0.71	0	0	0	0.71
DIAPH3	BIRC5	4446994	4437778	9606.ENSP00000383178	9606.ENSP00000301633	0	0	0	0	0.639	0	0	0.226	0.708
UHRF1	RRM1	4451406	4437691	9606.ENSP00000479617	9606.ENSP00000300738	0	0	0	0	0.684	0	0	0.113	0.708
PRIM1	CCNB1	4442054	4434484	9606.ENSP00000350491	9606.ENSP00000256442	0	0	0	0	0.597	0.053	0	0.294	0.707
PTTG1	MCM4	4446209	4435007	9606.ENSP00000377536	9606.ENSP00000262105	0	0	0	0	0.567	0	0	0.348	0.706
CCNE2	MAD2L1	4449487	4437296	9606.ENSP00000429089	9606.ENSP00000296509	0	0	0	0	0.41	0.102	0	0.489	0.706
DMXL2	SKP1	4450008	4433537	9606.ENSP00000441858	9606.ENSP00000231487	0	0	0	0	0	0.55	0	0.371	0.705
DIAPH3	CKAP2	4446994	4444991	9606.ENSP00000383178	9606.ENSP00000367276	0	0	0	0	0.697	0	0	0.064	0.704
TRIM3	TRIM2	4449655	4440975	9606.ENSP00000433102	9606.ENSP00000339659	0	0	0	0.973	0	0.699	0	0.641	0.704
CCNE2	CDC20	4449487	4443940	9606.ENSP00000429089	9606.ENSP00000361540	0	0	0	0	0.306	0.185	0	0.519	0.704
FANCB	BRIP1	4446803	4434671	9606.ENSP00000381378	9606.ENSP00000259008	0	0	0	0	0.105	0	0	0.681	0.703
FANCD2	NCAPG	4436734	4434176	9606.ENSP00000287647	9606.ENSP00000251496	0	0	0	0	0.701	0	0	0.043	0.702
CDCA2	CCNA2	4439997	4436109	9606.ENSP00000328228	9606.ENSP00000274026	0	0	0	0	0.637	0	0	0.212	0.702
UHRF1	ESCO2	4451406	4438277	9606.ENSP00000479617	9606.ENSP00000306999	0	0	0	0	0.702	0	0	0	0.702
CHFR	AURKA	4447744	4432988	9606.ENSP00000392395	9606.ENSP00000216911	0	0	0	0	0.061	0.472	0	0.445	0.701
CDC23	ORC1	4446340	4443772	9606.ENSP00000378350	9606.ENSP00000360623	0	0	0	0	0.087	0.144	0	0.646	0.7
TOP2A	CDCA2	4448614	4439997	9606.ENSP00000411532	9606.ENSP00000328228	0	0	0	0	0.656	0	0	0.162	0.699
PRIM1	KIF15	4442054	4439659	9606.ENSP00000350491	9606.ENSP00000324020	0	0	0	0	0.66	0	0	0.151	0.699
KIF15	FANCD2	4439659	4436734	9606.ENSP00000324020	9606.ENSP00000287647	0	0	0	0	0.684	0	0	0.085	0.698
CCNE2	CCNB1	4449487	4434484	9606.ENSP00000429089	9606.ENSP00000256442	0	0	0	0.631	0.367	0	0.36	0.776	0.697
CDC20	STIL	4443940	4443830	9606.ENSP00000361540	9606.ENSP00000360944	0	0	0	0	0.612	0	0	0.251	0.697
CDCA2	CDC25C	4439997	4439463	9606.ENSP00000328228	9606.ENSP00000321656	0	0	0	0	0.576	0	0	0.311	0.696
POLA1	CCNB1	4445155	4434484	9606.ENSP00000368349	9606.ENSP00000256442	0	0	0	0	0.296	0.385	0	0.353	0.695
CCNE2	BUB1	4449487	4437860	9606.ENSP00000429089	9606.ENSP00000302530	0	0	0	0	0.362	0.079	0	0.523	0.695
TOP2A	PRIM1	4448614	4442054	9606.ENSP00000411532	9606.ENSP00000350491	0	0	0	0	0.593	0	0	0.279	0.694
TOP2A	KIF20B	4448614	4443802	9606.ENSP00000411532	9606.ENSP00000360793	0	0	0	0	0.644	0	0	0.174	0.694
CKAP2L	CCNB1	4438108	4434484	9606.ENSP00000305204	9606.ENSP00000256442	0	0	0	0	0.678	0	0	0.083	0.692
STIL	DTL	4443830	4442781	9606.ENSP00000360944	9606.ENSP00000355958	0	0	0	0	0.692	0	0	0	0.692
RRM1	AURKA	4437691	4432988	9606.ENSP00000300738	9606.ENSP00000216911	0	0	0	0	0.632	0	0	0.194	0.691
DEPDC1	RACGAP1	4448643	4448310	9606.ENSP00000412292	9606.ENSP00000404190	0	0	0	0	0.684	0	0	0.064	0.691
BORA	RACGAP1	4451376	4448310	9606.ENSP00000479266	9606.ENSP00000404190	0	0	0	0	0.441	0	0	0.469	0.69
BRCA1	DTL	4448999	4442781	9606.ENSP00000418960	9606.ENSP00000355958	0	0	0	0	0.633	0	0	0.189	0.689
KPNA2	RACGAP1	4449870	4448310	9606.ENSP00000438483	9606.ENSP00000404190	0	0	0	0	0.603	0	0	0.245	0.687
HMMR	CKAP2L	4446202	4438108	9606.ENSP00000377492	9606.ENSP00000305204	0	0	0	0	0.655	0	0	0.13	0.687
UBE2T	NCAPG	4442849	4434176	9606.ENSP00000356243	9606.ENSP00000251496	0	0	0	0	0.631	0	0	0.188	0.687
CCNF	CCNA2	4446633	4436109	9606.ENSP00000380256	9606.ENSP00000274026	0	0	0	0.648	0.609	0	0	0.582	0.686
CDCA2	MAD2L1	4439997	4437296	9606.ENSP00000328228	9606.ENSP00000296509	0	0	0	0	0.602	0	0	0.243	0.686
KPNA2	UBE2T	4449870	4442849	9606.ENSP00000438483	9606.ENSP00000356243	0	0	0	0	0.677	0	0	0.063	0.685
DIAPH3	KIF15	4446994	4439659	9606.ENSP00000383178	9606.ENSP00000324020	0	0	0	0	0.646	0	0	0.145	0.684
STIL	KIF15	4443830	4439659	9606.ENSP00000360944	9606.ENSP00000324020	0	0	0	0	0.669	0	0	0.085	0.684
HMMR	SPDL1	4446202	4435578	9606.ENSP00000377492	9606.ENSP00000265295	0	0	0	0	0.675	0	0	0.068	0.684
DTL	CHAF1B	4442781	4439017	9606.ENSP00000355958	9606.ENSP00000315700	0	0	0	0	0.678	0	0	0.057	0.683
CCNE2	DTL	4449487	4442781	9606.ENSP00000429089	9606.ENSP00000355958	0	0	0	0	0.641	0	0	0.153	0.683
CCNF	CCNB1	4446633	4434484	9606.ENSP00000380256	9606.ENSP00000256442	0	0	0	0.606	0.326	0.408	0	0.617	0.683
CKAP2	PRR11	4444991	4435048	9606.ENSP00000367276	9606.ENSP00000262293	0	0	0	0	0.661	0	0	0.099	0.682
CDCA2	AURKA	4439997	4432988	9606.ENSP00000328228	9606.ENSP00000216911	0	0	0	0	0.614	0	0	0.207	0.681
DEPDC1	BIRC5	4448643	4437778	9606.ENSP00000412292	9606.ENSP00000301633	0	0	0	0	0.592	0	0	0.251	0.681
DEPDC1	PLK4	4448643	4435965	9606.ENSP00000412292	9606.ENSP00000270861	0	0	0	0	0.613	0	0	0.209	0.681
GTSE1	DEPDC1	4448783	4448643	9606.ENSP00000415430	9606.ENSP00000412292	0	0	0	0	0.571	0	0	0.284	0.68
PARPBP	CCNB1	4440411	4434484	9606.ENSP00000332915	9606.ENSP00000256442	0	0	0	0	0.676	0	0	0.05	0.679
BRCA1	RBL1	4448999	4444239	9606.ENSP00000418960	9606.ENSP00000362768	0	0	0	0	0.171	0.379	0	0.426	0.679
BORA	MAD2L1	4451376	4437296	9606.ENSP00000479266	9606.ENSP00000296509	0	0	0	0	0.642	0	0	0.135	0.677
CHEK1	SKP1	4447561	4433537	9606.ENSP00000388648	9606.ENSP00000231487	0	0	0	0	0.061	0.185	0	0.612	0.677
UHRF1	UBE2C	4451406	4441865	9606.ENSP00000479617	9606.ENSP00000348838	0	0	0	0	0.518	0	0	0.357	0.677
BRCA2	CCNA2	4445332	4436109	9606.ENSP00000369497	9606.ENSP00000274026	0	0	0	0	0.197	0.355	0	0.425	0.676
BRCA1	KIF15	4448999	4439659	9606.ENSP00000418960	9606.ENSP00000324020	0	0	0	0	0.64	0	0	0.132	0.674
DHFR	CCNA2	4447922	4436109	9606.ENSP00000396308	9606.ENSP00000274026	0	0	0	0	0.431	0	0	0.45	0.674
CHEK1	STIL	4447561	4443830	9606.ENSP00000388648	9606.ENSP00000360944	0	0	0	0	0.588	0	0	0.24	0.674
CHEK1	POLQ	4447561	4435400	9606.ENSP00000388648	9606.ENSP00000264233	0	0	0	0	0.602	0	0	0.211	0.672
UHRF1	CHEK1	4451406	4447561	9606.ENSP00000479617	9606.ENSP00000388648	0	0	0	0	0.598	0	0	0.218	0.672
BUB1	FANCD2	4437860	4436734	9606.ENSP00000302530	9606.ENSP00000287647	0	0	0	0	0.597	0	0	0.215	0.671
WDR4	RRP9	4446790	4433566	9606.ENSP00000381266	9606.ENSP00000232888	0	0	0	0	0.669	0	0	0	0.669
UBE2C	PLK4	4441865	4435965	9606.ENSP00000348838	9606.ENSP00000270861	0	0	0	0	0.601	0.123	0	0.131	0.669
CDCA2	CKAP2L	4439997	4438108	9606.ENSP00000328228	9606.ENSP00000305204	0	0	0	0	0.605	0	0	0.193	0.668
UBE2C	CKAP2L	4441865	4438108	9606.ENSP00000348838	9606.ENSP00000305204	0	0	0	0	0.641	0	0	0.111	0.667
RNF150	MAD2L1	4449337	4437296	9606.ENSP00000425840	9606.ENSP00000296509	0	0	0	0	0	0	0	0.666	0.666
POLQ	AURKA	4435400	4432988	9606.ENSP00000264233	9606.ENSP00000216911	0	0	0	0	0.661	0	0	0.055	0.666
POLA1	CENPI	4445155	4444058	9606.ENSP00000368349	9606.ENSP00000362018	0	0	0	0	0.535	0	0	0.308	0.665
CENPI	CKAP2L	4444058	4438108	9606.ENSP00000362018	9606.ENSP00000305204	0	0	0	0	0.41	0	0	0.454	0.664
PLK4	DEPDC1B	4435965	4435540	9606.ENSP00000270861	9606.ENSP00000265036	0	0	0	0	0.436	0	0	0.428	0.664
BRCA1	RRM1	4448999	4437691	9606.ENSP00000418960	9606.ENSP00000300738	0	0	0	0	0.293	0	0	0.543	0.663
CHEK1	GINS4	4447561	4436228	9606.ENSP00000388648	9606.ENSP00000276533	0	0	0	0	0.262	0.05	0	0.557	0.662
CHAF1B	CCNA2	4439017	4436109	9606.ENSP00000315700	9606.ENSP00000274026	0	0	0	0	0.582	0	0	0.221	0.661
CHEK1	CHAF1B	4447561	4439017	9606.ENSP00000388648	9606.ENSP00000315700	0	0	0	0	0.582	0	0	0.221	0.661
DEPDC1	PTTG1	4448643	4446209	9606.ENSP00000412292	9606.ENSP00000377536	0	0	0	0	0.587	0	0	0.212	0.66
BORA	NCAPG	4451376	4434176	9606.ENSP00000479266	9606.ENSP00000251496	0	0	0	0	0.641	0	0	0.09	0.66
RRM2	CDC25C	4442396	4439463	9606.ENSP00000353770	9606.ENSP00000321656	0	0	0	0	0.578	0	0	0.228	0.66
ORC1	CHAF1B	4443772	4439017	9606.ENSP00000360623	9606.ENSP00000315700	0	0	0	0	0.589	0	0	0.205	0.659
CDCA2	BIRC5	4439997	4437778	9606.ENSP00000328228	9606.ENSP00000301633	0	0	0	0	0.537	0	0	0.293	0.659
CDC20	KIF20B	4443940	4443802	9606.ENSP00000361540	9606.ENSP00000360793	0	0	0	0	0.541	0.078	0	0.257	0.658
TAF9	RRM2	4445457	4442396	9606.ENSP00000370201	9606.ENSP00000353770	0	0	0	0	0.061	0	0.65	0	0.657
STIL	RRM2	4443830	4442396	9606.ENSP00000360944	9606.ENSP00000353770	0	0	0	0	0.622	0.13	0	0	0.657
DEPDC1	DTL	4448643	4442781	9606.ENSP00000412292	9606.ENSP00000355958	0	0	0	0	0.656	0	0	0	0.656
GTSE1	HMMR	4448783	4446202	9606.ENSP00000415430	9606.ENSP00000377492	0	0	0	0	0.633	0	0	0.102	0.656
GTSE1	CKAP2L	4448783	4438108	9606.ENSP00000415430	9606.ENSP00000305204	0	0	0	0	0.384	0	0	0.464	0.656
STIL	CCNB1	4443830	4434484	9606.ENSP00000360944	9606.ENSP00000256442	0	0	0	0	0.571	0	0	0.23	0.655
BRCA2	UBE2T	4445332	4442849	9606.ENSP00000369497	9606.ENSP00000356243	0	0	0	0	0.16	0	0	0.605	0.655
DHFR	DTL	4447922	4442781	9606.ENSP00000396308	9606.ENSP00000355958	0	0	0	0	0.531	0	0	0.294	0.655
PARPBP	CCNA2	4440411	4436109	9606.ENSP00000332915	9606.ENSP00000274026	0	0	0	0	0.648	0	0	0.056	0.653
CKAP2	CKAP2L	4444991	4438108	9606.ENSP00000367276	9606.ENSP00000305204	0	0	0	0.609	0.613	0	0	0.297	0.653
POLA1	CCNA2	4445155	4436109	9606.ENSP00000368349	9606.ENSP00000274026	0	0	0	0	0.29	0.385	0	0.268	0.653
FANCB	POLA1	4446803	4445155	9606.ENSP00000381378	9606.ENSP00000368349	0	0	0	0	0.652	0	0	0.041	0.652
FANCB	CENPI	4446803	4444058	9606.ENSP00000381378	9606.ENSP00000362018	0	0	0	0	0.652	0	0	0	0.652
BORA	BUB1	4451376	4437860	9606.ENSP00000479266	9606.ENSP00000302530	0	0	0	0	0.603	0	0	0.159	0.652
DIAPH3	RRM2	4446994	4442396	9606.ENSP00000383178	9606.ENSP00000353770	0	0	0	0	0.544	0	0	0.266	0.651
WDR4	UTP18	4446790	4433308	9606.ENSP00000381266	9606.ENSP00000225298	0	0	0	0	0.65	0	0	0	0.65
CCNF	PLK4	4446633	4435965	9606.ENSP00000380256	9606.ENSP00000270861	0	0	0	0	0.296	0.175	0	0.444	0.649
MAD2L1	DEPDC1B	4437296	4435540	9606.ENSP00000296509	9606.ENSP00000265036	0	0	0	0	0.555	0	0	0.245	0.649
CCNF	ORC1	4446633	4443772	9606.ENSP00000380256	9606.ENSP00000360623	0	0	0	0	0.257	0.315	0	0.365	0.649
CDCA2	KIF15	4439997	4439659	9606.ENSP00000328228	9606.ENSP00000324020	0	0	0	0	0.573	0	0	0.213	0.649
GTSE1	WDR4	4448783	4446790	9606.ENSP00000415430	9606.ENSP00000381266	0	0	0	0	0.077	0	0	0.634	0.648
WDR43	WDR4	4447102	4446790	9606.ENSP00000384302	9606.ENSP00000381266	0	0	0	0	0.647	0	0	0	0.647
BRCA1	NCAPG	4448999	4434176	9606.ENSP00000418960	9606.ENSP00000251496	0	0	0	0	0.61	0	0	0.131	0.647
BRCA1	SKP2	4448999	4436120	9606.ENSP00000418960	9606.ENSP00000274255	0	0	0	0	0.15	0.336	0	0.423	0.646
GPR180	PRPF19	4444802	4433393	9606.ENSP00000366157	9606.ENSP00000227524	0	0	0	0	0	0	0	0.645	0.645
POLA1	MAD2L1	4445155	4437296	9606.ENSP00000368349	9606.ENSP00000296509	0	0	0	0	0.411	0.302	0	0.203	0.644
TOP2A	DHFR	4448614	4447922	9606.ENSP00000411532	9606.ENSP00000396308	0	0	0	0	0.309	0	0	0.505	0.644
ORC1	KIF15	4443772	4439659	9606.ENSP00000360623	9606.ENSP00000324020	0	0	0	0	0.614	0.054	0	0.103	0.644
ORC1	CDC25C	4443772	4439463	9606.ENSP00000360623	9606.ENSP00000321656	0	0	0	0	0.383	0.265	0	0.275	0.643
POC1A	PLK4	4437288	4435965	9606.ENSP00000296484	9606.ENSP00000270861	0	0	0	0	0.251	0	0	0.543	0.643
NDC1	MAD2L1	4443742	4437296	9606.ENSP00000360483	9606.ENSP00000296509	0	0	0	0	0.642	0	0	0	0.642
CDC25C	CKAP2L	4439463	4438108	9606.ENSP00000321656	9606.ENSP00000305204	0	0	0	0	0.627	0	0	0.081	0.642
RACGAP1	DIAPH3	4448310	4446994	9606.ENSP00000404190	9606.ENSP00000383178	0	0	0	0	0.263	0	0	0.535	0.642
CCNE2	TOP2A	4449487	4448614	9606.ENSP00000429089	9606.ENSP00000411532	0	0	0	0	0.375	0.05	0	0.441	0.64
BRCA2	BUB1	4445332	4437860	9606.ENSP00000369497	9606.ENSP00000302530	0	0	0	0	0.367	0	0	0.455	0.64
CCNF	TPX2	4446633	4437665	9606.ENSP00000380256	9606.ENSP00000300403	0	0	0	0	0.603	0	0	0.131	0.64
POLA1	PLK4	4445155	4435965	9606.ENSP00000368349	9606.ENSP00000270861	0	0	0	0	0.401	0.366	0	0.127	0.639
CHEK1	SKP2	4447561	4436120	9606.ENSP00000388648	9606.ENSP00000274255	0	0	0	0	0.336	0	0	0.479	0.639
CCNA2	DEPDC1B	4436109	4435540	9606.ENSP00000274026	9606.ENSP00000265036	0	0	0	0	0.627	0	0	0.072	0.639
POLA1	FANCD2	4445155	4436734	9606.ENSP00000368349	9606.ENSP00000287647	0	0	0	0	0.577	0	0	0.179	0.638
CDC25C	POLQ	4439463	4435400	9606.ENSP00000321656	9606.ENSP00000264233	0	0	0	0	0.638	0	0	0	0.638
RACGAP1	CDC25C	4448310	4439463	9606.ENSP00000404190	9606.ENSP00000321656	0	0	0	0	0.569	0	0	0.193	0.637
BORA	CCNA2	4451376	4436109	9606.ENSP00000479266	9606.ENSP00000274026	0	0	0	0	0.617	0	0	0.09	0.637
CDC20	POC1A	4443940	4437288	9606.ENSP00000361540	9606.ENSP00000296484	0	0	0.419	0.566	0.56	0	0	0.056	0.637
DEPDC1	PARPBP	4448643	4440411	9606.ENSP00000412292	9606.ENSP00000332915	0	0	0	0	0.61	0	0	0.108	0.637
CKAP2	CENPI	4444991	4444058	9606.ENSP00000367276	9606.ENSP00000362018	0	0	0	0	0.495	0	0	0.31	0.637
CCNE2	ORC1	4449487	4443772	9606.ENSP00000429089	9606.ENSP00000360623	0	0	0	0	0.327	0.315	0	0.277	0.637
PRIM1	TPX2	4442054	4437665	9606.ENSP00000350491	9606.ENSP00000300403	0	0	0	0	0.633	0	0	0.049	0.636
UBE2T	KIF15	4442849	4439659	9606.ENSP00000356243	9606.ENSP00000324020	0	0	0	0	0.598	0.084	0	0.088	0.636
DEPDC1	CENPI	4448643	4444058	9606.ENSP00000412292	9606.ENSP00000362018	0	0	0	0	0.581	0	0	0.167	0.636
PTTG1	CDCA2	4446209	4439997	9606.ENSP00000377536	9606.ENSP00000328228	0	0	0	0	0.566	0	0	0.195	0.635
RACGAP1	CDCA2	4448310	4439997	9606.ENSP00000404190	9606.ENSP00000328228	0	0	0	0	0.585	0	0	0.157	0.635
FANCD2	MCM4	4436734	4435007	9606.ENSP00000287647	9606.ENSP00000262105	0	0	0	0	0.292	0.354	0	0.266	0.635
RACGAP1	CENPI	4448310	4444058	9606.ENSP00000404190	9606.ENSP00000362018	0	0	0	0	0.387	0	0	0.427	0.634
TOP2A	FANCD2	4448614	4436734	9606.ENSP00000411532	9606.ENSP00000287647	0	0	0	0	0.548	0	0	0.222	0.633
KIF20B	TPX2	4443802	4437665	9606.ENSP00000360793	9606.ENSP00000300403	0	0	0	0	0.598	0	0	0.122	0.632
CCNB1	SKP1	4434484	4433537	9606.ENSP00000256442	9606.ENSP00000231487	0	0	0	0	0.064	0.286	0	0.494	0.632
CCNF	CDC25C	4446633	4439463	9606.ENSP00000380256	9606.ENSP00000321656	0	0	0	0	0.305	0.185	0	0.402	0.631
CKAP2L	BIRC5	4438108	4437778	9606.ENSP00000305204	9606.ENSP00000301633	0	0	0	0	0.627	0	0	0.051	0.631
RACGAP1	PRIM1	4448310	4442054	9606.ENSP00000404190	9606.ENSP00000350491	0	0.111	0	0	0.601	0	0	0	0.631
KIF20B	MCM4	4443802	4435007	9606.ENSP00000360793	9606.ENSP00000262105	0	0	0	0	0.6	0	0	0.112	0.63
CENPK	CCNA2	4446586	4436109	9606.ENSP00000379911	9606.ENSP00000274026	0	0	0	0	0.622	0	0	0.059	0.63
DEPDC1	CKAP2L	4448643	4438108	9606.ENSP00000412292	9606.ENSP00000305204	0	0	0	0	0.594	0	0	0.125	0.63
DEPDC1	CDCA2	4448643	4439997	9606.ENSP00000412292	9606.ENSP00000328228	0	0	0	0	0.588	0	0	0.136	0.629
CENPI	PARPBP	4444058	4440411	9606.ENSP00000362018	9606.ENSP00000332915	0	0	0	0	0.394	0	0	0.411	0.628
PARPBP	MAD2L1	4440411	4437296	9606.ENSP00000332915	9606.ENSP00000296509	0	0	0	0	0.607	0	0	0.092	0.628
UBE2C	POLQ	4441865	4435400	9606.ENSP00000348838	9606.ENSP00000264233	0	0	0	0	0.611	0	0	0.082	0.627
DTL	FANCD2	4442781	4436734	9606.ENSP00000355958	9606.ENSP00000287647	0	0	0	0	0.555	0	0	0.193	0.626
DEPDC1	DIAPH3	4448643	4446994	9606.ENSP00000412292	9606.ENSP00000383178	0	0	0	0	0.616	0	0	0.064	0.626
TOP2A	DIAPH3	4448614	4446994	9606.ENSP00000411532	9606.ENSP00000383178	0	0	0	0	0.603	0	0	0.096	0.626
PARPBP	KIF15	4440411	4439659	9606.ENSP00000332915	9606.ENSP00000324020	0	0	0	0	0.564	0	0	0.175	0.625
CCNE2	CHEK1	4449487	4447561	9606.ENSP00000429089	9606.ENSP00000388648	0	0	0	0	0.35	0.064	0	0.433	0.625
UBE2C	CDCA2	4441865	4439997	9606.ENSP00000348838	9606.ENSP00000328228	0	0	0	0	0.586	0	0	0.129	0.624
DHFR	POLA1	4447922	4445155	9606.ENSP00000396308	9606.ENSP00000368349	0	0	0	0	0.533	0	0	0.228	0.624
ATAD5	ESCO2	4438845	4438277	9606.ENSP00000313171	9606.ENSP00000306999	0	0	0	0	0.243	0.262	0	0.381	0.624
CDCA2	TPX2	4439997	4437665	9606.ENSP00000328228	9606.ENSP00000300403	0	0	0	0	0.597	0	0	0.101	0.622
HMMR	PRIM1	4446202	4442054	9606.ENSP00000377492	9606.ENSP00000350491	0	0	0	0	0.609	0	0	0.073	0.622
DEPDC1	DEPDC1B	4448643	4435540	9606.ENSP00000412292	9606.ENSP00000265036	0	0	0	0.918	0.594	0	0	0.783	0.619
ATAD5	FANCD2	4438845	4436734	9606.ENSP00000313171	9606.ENSP00000287647	0	0	0	0	0.297	0	0	0.48	0.619
TOP2A	DEPDC1B	4448614	4435540	9606.ENSP00000411532	9606.ENSP00000265036	0	0	0	0	0.618	0	0	0	0.618
TOP2A	PARPBP	4448614	4440411	9606.ENSP00000411532	9606.ENSP00000332915	0	0	0	0	0.606	0	0	0.07	0.618
CCNF	BIRC5	4446633	4437778	9606.ENSP00000380256	9606.ENSP00000301633	0	0	0	0	0.424	0.157	0	0.274	0.617
RBL1	CCNB1	4444239	4434484	9606.ENSP00000362768	9606.ENSP00000256442	0	0	0	0	0.135	0.185	0	0.499	0.616
BORA	TPX2	4451376	4437665	9606.ENSP00000479266	9606.ENSP00000300403	0	0	0	0	0.373	0	0	0.411	0.615
CKAP2	SGOL2	4444991	4442051	9606.ENSP00000367276	9606.ENSP00000350447	0	0	0	0	0.615	0	0	0	0.615
TOP2A	ORC1	4448614	4443772	9606.ENSP00000411532	9606.ENSP00000360623	0	0	0	0	0.553	0	0	0.173	0.615
KPNA2	MCM4	4449870	4435007	9606.ENSP00000438483	9606.ENSP00000262105	0	0	0	0	0.51	0.063	0	0.228	0.614
BORA	CDC20	4451376	4443940	9606.ENSP00000479266	9606.ENSP00000361540	0	0	0	0	0.594	0	0	0.088	0.614
ORC1	BIRC5	4443772	4437778	9606.ENSP00000360623	9606.ENSP00000301633	0	0	0	0	0.469	0.126	0	0.23	0.612
CDC20	PARPBP	4443940	4440411	9606.ENSP00000361540	9606.ENSP00000332915	0	0	0	0	0.575	0	0	0.122	0.611
RRM2	DEPDC1B	4442396	4435540	9606.ENSP00000353770	9606.ENSP00000265036	0	0	0	0	0.588	0	0	0.094	0.611
GTSE1	PTTG1	4448783	4446209	9606.ENSP00000415430	9606.ENSP00000377536	0	0	0	0	0.541	0	0	0.188	0.611
BIRC5	POLQ	4437778	4435400	9606.ENSP00000301633	9606.ENSP00000264233	0	0	0	0	0.611	0	0	0	0.611
DEPDC1	PRR11	4448643	4435048	9606.ENSP00000412292	9606.ENSP00000262293	0	0	0	0	0.364	0	0	0.413	0.61
ORC1	AURKA	4443772	4432988	9606.ENSP00000360623	9606.ENSP00000216911	0	0	0	0	0.438	0.188	0	0.214	0.61
SOCS2	BCL6	4451575	4447113	9606.ENSP00000481249	9606.ENSP00000384371	0	0	0	0	0	0	0	0.609	0.609
TOP2A	BRCA2	4448614	4445332	9606.ENSP00000411532	9606.ENSP00000369497	0	0	0	0	0.26	0.115	0	0.451	0.609
RRM2	CDCA2	4442396	4439997	9606.ENSP00000353770	9606.ENSP00000328228	0	0	0	0	0.594	0	0	0.076	0.609
CHAF1B	MAD2L1	4439017	4437296	9606.ENSP00000315700	9606.ENSP00000296509	0	0	0	0	0.559	0	0	0.147	0.608
CHAF1B	ATAD5	4439017	4438845	9606.ENSP00000315700	9606.ENSP00000313171	0	0	0	0	0.556	0.132	0	0.065	0.608
DEPDC1	CDC25C	4448643	4439463	9606.ENSP00000412292	9606.ENSP00000321656	0	0	0	0	0.588	0	0	0.086	0.607
UBE2E2	RAD18	4446587	4435515	9606.ENSP00000379931	9606.ENSP00000264926	0	0	0	0	0	0.298	0	0.464	0.607
PRPS2	POLA1	4446822	4445155	9606.ENSP00000381504	9606.ENSP00000368349	0	0	0	0	0.179	0	0	0.539	0.606
KIF15	MCM4	4439659	4435007	9606.ENSP00000324020	9606.ENSP00000262105	0	0	0	0	0.594	0	0	0.068	0.606
CENPK	KIF15	4446586	4439659	9606.ENSP00000379911	9606.ENSP00000324020	0	0	0	0	0.395	0	0	0.374	0.605
HMMR	CDCA2	4446202	4439997	9606.ENSP00000377492	9606.ENSP00000328228	0	0	0	0	0.605	0	0	0	0.605
POLQ	MCM4	4435400	4435007	9606.ENSP00000264233	9606.ENSP00000262105	0	0	0	0	0.357	0	0	0.41	0.605
PTTG1	PRIM1	4446209	4442054	9606.ENSP00000377536	9606.ENSP00000350491	0	0	0	0	0.53	0	0	0.193	0.604
TOP2A	RMI1	4448614	4439100	9606.ENSP00000411532	9606.ENSP00000317039	0	0	0	0	0.182	0.053	0	0.53	0.604
BRCA1	BIRC5	4448999	4437778	9606.ENSP00000418960	9606.ENSP00000301633	0	0	0	0	0.347	0	0	0.418	0.604
DEPDC1	SGOL1	4448643	4435310	9606.ENSP00000412292	9606.ENSP00000263753	0	0	0	0	0.604	0	0	0	0.604
DEPDC1	CHEK1	4448643	4447561	9606.ENSP00000412292	9606.ENSP00000388648	0	0	0	0	0.578	0	0	0.099	0.603
NDC1	CCNA2	4443742	4436109	9606.ENSP00000360483	9606.ENSP00000274026	0	0	0	0	0.602	0	0	0	0.602
DEPDC1B	CCNB1	4435540	4434484	9606.ENSP00000265036	9606.ENSP00000256442	0	0	0	0	0.591	0	0	0.065	0.602
CCNE2	BIRC5	4449487	4437778	9606.ENSP00000429089	9606.ENSP00000301633	0	0	0	0	0.199	0.157	0	0.456	0.601
SGOL2	CDCA2	4442051	4439997	9606.ENSP00000350447	9606.ENSP00000328228	0	0	0	0	0.466	0	0	0.283	0.601
UHRF1	DTL	4451406	4442781	9606.ENSP00000479617	9606.ENSP00000355958	0	0	0	0	0.558	0	0	0.135	0.601
BRCA1	RRM2	4448999	4442396	9606.ENSP00000418960	9606.ENSP00000353770	0	0	0	0	0.409	0	0	0.35	0.6
LSM3	RAD18	4437830	4435515	9606.ENSP00000302160	9606.ENSP00000264926	0	0	0	0	0.077	0.584	0	0	0.599
PARPBP	TPX2	4440411	4437665	9606.ENSP00000332915	9606.ENSP00000300403	0	0	0	0	0.578	0	0	0.088	0.599
ORC1	PLK4	4443772	4435965	9606.ENSP00000360623	9606.ENSP00000270861	0	0	0	0	0.568	0	0	0.108	0.598
DEPDC1	STIL	4448643	4443830	9606.ENSP00000412292	9606.ENSP00000360944	0	0	0	0	0.598	0	0	0	0.598
CENPI	AURKA	4444058	4432988	9606.ENSP00000362018	9606.ENSP00000216911	0	0	0	0	0.529	0	0	0.181	0.598
BORA	CKAP2	4451376	4444991	9606.ENSP00000479266	9606.ENSP00000367276	0	0	0	0	0.573	0	0	0.096	0.597
ESCO2	BIRC5	4438277	4437778	9606.ENSP00000306999	9606.ENSP00000301633	0	0	0	0	0.586	0	0	0.067	0.597
GTSE1	CDCA2	4448783	4439997	9606.ENSP00000415430	9606.ENSP00000328228	0	0	0	0	0.546	0	0	0.149	0.597
POLA1	RAD18	4445155	4435515	9606.ENSP00000368349	9606.ENSP00000264926	0	0	0	0	0.381	0.18	0	0.271	0.597
CHEK1	CDCA2	4447561	4439997	9606.ENSP00000388648	9606.ENSP00000328228	0	0	0	0	0.542	0	0	0.156	0.597
SGOL2	NCAPG	4442051	4434176	9606.ENSP00000350447	9606.ENSP00000251496	0	0	0	0	0.549	0	0	0.139	0.595
UBE2T	CDC25C	4442849	4439463	9606.ENSP00000356243	9606.ENSP00000321656	0	0	0	0	0.548	0.126	0	0.057	0.595
RRM2	SKP2	4442396	4436120	9606.ENSP00000353770	9606.ENSP00000274255	0	0	0	0	0.237	0.379	0	0.211	0.593
CCNF	MAD2L1	4446633	4437296	9606.ENSP00000380256	9606.ENSP00000296509	0	0	0	0	0.266	0.102	0	0.431	0.593
RRM2	CHAF1B	4442396	4439017	9606.ENSP00000353770	9606.ENSP00000315700	0	0	0	0	0.506	0.063	0	0.19	0.593
CKAP2	STIL	4444991	4443830	9606.ENSP00000367276	9606.ENSP00000360944	0	0	0	0	0.331	0	0	0.415	0.592
UBE2C	DEPDC1B	4441865	4435540	9606.ENSP00000348838	9606.ENSP00000265036	0	0	0	0	0.561	0	0	0.107	0.591
DEPDC1B	NCAPG	4435540	4434176	9606.ENSP00000265036	9606.ENSP00000251496	0	0	0	0	0.587	0	0	0.05	0.591
RRM2	CKAP2L	4442396	4438108	9606.ENSP00000353770	9606.ENSP00000305204	0	0	0	0	0.59	0	0	0	0.59
SGOL2	CCNA2	4442051	4436109	9606.ENSP00000350447	9606.ENSP00000274026	0	0	0	0	0.557	0	0	0.11	0.59
DTL	CDC25C	4442781	4439463	9606.ENSP00000355958	9606.ENSP00000321656	0	0	0	0	0.578	0	0	0.064	0.588
KIF20B	SGOL2	4443802	4442051	9606.ENSP00000360793	9606.ENSP00000350447	0	0	0	0	0.47	0	0	0.255	0.588
TPX2	DEPDC1B	4437665	4435540	9606.ENSP00000300403	9606.ENSP00000265036	0	0	0	0	0.587	0	0	0	0.587
CCNF	MCM4	4446633	4435007	9606.ENSP00000380256	9606.ENSP00000262105	0	0	0	0	0.306	0.182	0	0.33	0.587
UBE2T	PRIM1	4442849	4442054	9606.ENSP00000356243	9606.ENSP00000350491	0	0	0	0	0.576	0	0	0.065	0.586
CKAP2	SGOL1	4444991	4435310	9606.ENSP00000367276	9606.ENSP00000263753	0	0	0	0	0.553	0	0	0.109	0.585
CENPK	CKAP2L	4446586	4438108	9606.ENSP00000379911	9606.ENSP00000305204	0	0	0	0	0.367	0	0	0.371	0.585
DEPDC1B	AURKA	4435540	4432988	9606.ENSP00000265036	9606.ENSP00000216911	0	0	0	0	0.574	0	0	0.065	0.585
PARPBP	PLK4	4440411	4435965	9606.ENSP00000332915	9606.ENSP00000270861	0	0	0	0	0.574	0	0	0.064	0.584
KPNA2	HMMR	4449870	4446202	9606.ENSP00000438483	9606.ENSP00000377492	0	0	0	0	0.549	0	0	0.116	0.584
BRCA1	MAD2L1	4448999	4437296	9606.ENSP00000418960	9606.ENSP00000296509	0	0	0	0	0.383	0	0	0.352	0.583
CENPI	CCNA2	4444058	4436109	9606.ENSP00000362018	9606.ENSP00000274026	0	0	0	0	0.542	0	0	0.124	0.582
FANCD2	CCNA2	4436734	4436109	9606.ENSP00000287647	9606.ENSP00000274026	0	0	0	0	0.413	0	0	0.317	0.582
NDC1	BUB1	4443742	4437860	9606.ENSP00000360483	9606.ENSP00000302530	0	0	0	0	0.582	0	0	0	0.582
HMMR	ESCO2	4446202	4438277	9606.ENSP00000377492	9606.ENSP00000306999	0	0	0	0	0.581	0	0	0	0.581
DIAPH3	NCAPG	4446994	4434176	9606.ENSP00000383178	9606.ENSP00000251496	0	0	0	0	0.58	0	0	0	0.58
CDC25C	DEPDC1B	4439463	4435540	9606.ENSP00000321656	9606.ENSP00000265036	0	0	0	0	0.554	0	0	0.096	0.58
GTSE1	PLK4	4448783	4435965	9606.ENSP00000415430	9606.ENSP00000270861	0	0	0	0	0.368	0	0	0.362	0.58
CHEK1	CENPK	4447561	4446586	9606.ENSP00000388648	9606.ENSP00000379911	0	0	0	0	0.565	0	0	0.073	0.58
BRCA2	POLQ	4445332	4435400	9606.ENSP00000369497	9606.ENSP00000264233	0	0	0	0	0.27	0	0	0.449	0.58
PTTG1	DEPDC1B	4446209	4435540	9606.ENSP00000377536	9606.ENSP00000265036	0	0	0	0	0.555	0	0	0.092	0.579
CDC20	POLQ	4443940	4435400	9606.ENSP00000361540	9606.ENSP00000264233	0	0	0	0	0.562	0	0	0.077	0.578
DTL	CDCA2	4442781	4439997	9606.ENSP00000355958	9606.ENSP00000328228	0	0	0	0	0.577	0	0	0	0.577
DEPDC1	UBE2T	4448643	4442849	9606.ENSP00000412292	9606.ENSP00000356243	0	0	0	0	0.535	0	0	0.126	0.576
DIAPH3	CDCA2	4446994	4439997	9606.ENSP00000383178	9606.ENSP00000328228	0	0	0	0	0.564	0	0	0.063	0.574
KIF20B	SPDL1	4443802	4435578	9606.ENSP00000360793	9606.ENSP00000265295	0	0	0	0	0.42	0	0	0.295	0.574
PRIM1	POLQ	4442054	4435400	9606.ENSP00000350491	9606.ENSP00000264233	0	0	0	0	0.353	0	0	0.368	0.574
RBL1	SKP2	4444239	4436120	9606.ENSP00000362768	9606.ENSP00000274255	0	0	0	0	0.109	0.127	0	0.495	0.573
STIL	MAD2L1	4443830	4437296	9606.ENSP00000360944	9606.ENSP00000296509	0	0	0	0	0.565	0	0	0.059	0.573
CHEK1	ATAD5	4447561	4438845	9606.ENSP00000388648	9606.ENSP00000313171	0	0	0	0	0.22	0.203	0	0.363	0.57
CDCA2	ESCO2	4439997	4438277	9606.ENSP00000328228	9606.ENSP00000306999	0	0	0	0	0.432	0	0	0.27	0.568
UHRF1	BRCA1	4451406	4448999	9606.ENSP00000479617	9606.ENSP00000418960	0	0	0	0	0.371	0	0	0.341	0.568
POLA1	COA7	4445155	4443767	9606.ENSP00000368349	9606.ENSP00000360593	0	0	0	0	0.064	0	0	0.558	0.568
KPNA2	BRCA1	4449870	4448999	9606.ENSP00000438483	9606.ENSP00000418960	0	0	0	0	0.231	0.294	0	0.269	0.568
CHEK1	PALB2	4447561	4434904	9606.ENSP00000388648	9606.ENSP00000261584	0	0	0	0	0.077	0	0	0.55	0.567
CCNE2	PLK4	4449487	4435965	9606.ENSP00000429089	9606.ENSP00000270861	0	0	0	0	0.353	0.175	0	0.254	0.567
BORA	HMMR	4451376	4446202	9606.ENSP00000479266	9606.ENSP00000377492	0	0	0	0	0.567	0	0	0	0.567
POLA1	KIF20B	4445155	4443802	9606.ENSP00000368349	9606.ENSP00000360793	0	0	0	0	0.514	0	0	0.145	0.567
RACGAP1	UBE2T	4448310	4442849	9606.ENSP00000404190	9606.ENSP00000356243	0	0	0	0	0.566	0	0	0	0.566
POLA1	RBL1	4445155	4444239	9606.ENSP00000368349	9606.ENSP00000362768	0	0	0	0	0.504	0	0	0.161	0.566
UHRF1	KIF15	4451406	4439659	9606.ENSP00000479617	9606.ENSP00000324020	0	0	0	0	0.508	0	0	0.151	0.564
ORC1	GINS4	4443772	4436228	9606.ENSP00000360623	9606.ENSP00000276533	0	0	0	0	0.239	0	0	0.449	0.563
DDX20	COIL	4443368	4433768	9606.ENSP00000358716	9606.ENSP00000240316	0	0	0	0	0.117	0	0	0.524	0.562
CDC20	FANCD2	4443940	4436734	9606.ENSP00000361540	9606.ENSP00000287647	0	0	0	0	0.298	0	0	0.402	0.562
DIAPH3	TPX2	4446994	4437665	9606.ENSP00000383178	9606.ENSP00000300403	0	0	0	0	0.562	0	0	0	0.562
UHRF1	BIRC5	4451406	4437778	9606.ENSP00000479617	9606.ENSP00000301633	0	0	0	0	0.436	0	0	0.254	0.561
HMMR	SGOL1	4446202	4435310	9606.ENSP00000377492	9606.ENSP00000263753	0	0	0	0	0.534	0	0	0.096	0.561
CCNF	CKAP2L	4446633	4438108	9606.ENSP00000380256	9606.ENSP00000305204	0	0	0	0	0.559	0	0	0.043	0.56
CDC20	PRIM1	4443940	4442054	9606.ENSP00000361540	9606.ENSP00000350491	0	0	0	0	0.499	0	0	0.157	0.56
HMMR	UBE2T	4446202	4442849	9606.ENSP00000377492	9606.ENSP00000356243	0	0	0	0	0.56	0	0	0	0.56
CHEK1	PARPBP	4447561	4440411	9606.ENSP00000388648	9606.ENSP00000332915	0	0	0	0	0.557	0	0	0.048	0.56
RRM2	POLQ	4442396	4435400	9606.ENSP00000353770	9606.ENSP00000264233	0.042	0	0	0	0.558	0	0	0	0.559
DCLRE1B	RMI1	4443352	4439100	9606.ENSP00000358576	9606.ENSP00000317039	0	0	0	0	0.084	0	0	0.538	0.559
BRCA1	MCM4	4448999	4435007	9606.ENSP00000418960	9606.ENSP00000262105	0	0	0	0	0.364	0	0	0.333	0.558
KPNA2	DTL	4449870	4442781	9606.ENSP00000438483	9606.ENSP00000355958	0	0	0	0	0.558	0	0	0	0.558
GTSE1	DTL	4448783	4442781	9606.ENSP00000415430	9606.ENSP00000355958	0	0	0	0	0.557	0	0	0	0.557
DIAPH3	HMMR	4446994	4446202	9606.ENSP00000383178	9606.ENSP00000377492	0	0	0	0	0.547	0	0	0.062	0.557
BRCA1	POLQ	4448999	4435400	9606.ENSP00000418960	9606.ENSP00000264233	0	0	0	0	0.345	0	0	0.35	0.556
UHRF1	CKAP2L	4451406	4438108	9606.ENSP00000479617	9606.ENSP00000305204	0	0	0	0	0.556	0	0	0	0.556
UBE2T	CDCA2	4442849	4439997	9606.ENSP00000356243	9606.ENSP00000328228	0	0	0	0	0.552	0	0	0.05	0.556
RMI1	MAD2L1	4439100	4437296	9606.ENSP00000317039	9606.ENSP00000296509	0	0	0	0	0.237	0	0	0.442	0.556
TOP2A	CENPI	4448614	4444058	9606.ENSP00000411532	9606.ENSP00000362018	0	0	0	0	0.53	0	0	0.091	0.555
UBE2C	FANCD2	4441865	4436734	9606.ENSP00000348838	9606.ENSP00000287647	0	0	0	0	0.395	0	0	0.294	0.555
CDCA2	PLK4	4439997	4435965	9606.ENSP00000328228	9606.ENSP00000270861	0	0	0	0	0.543	0	0	0.065	0.555
BRCA1	CDC20	4448999	4443940	9606.ENSP00000418960	9606.ENSP00000361540	0	0	0	0	0.254	0	0	0.428	0.555
BORA	KIF15	4451376	4439659	9606.ENSP00000479266	9606.ENSP00000324020	0	0	0	0	0.534	0	0	0.085	0.555
CKAP2	ESCO2	4444991	4438277	9606.ENSP00000367276	9606.ENSP00000306999	0	0	0	0	0.514	0	0	0.119	0.554
CDC25C	FANCD2	4439463	4436734	9606.ENSP00000321656	9606.ENSP00000287647	0	0	0	0	0.362	0	0	0.33	0.554
STIL	UBE2C	4443830	4441865	9606.ENSP00000360944	9606.ENSP00000348838	0	0	0	0	0.542	0	0	0.065	0.553
BORA	CKAP2L	4451376	4438108	9606.ENSP00000479266	9606.ENSP00000305204	0	0	0	0	0.208	0	0	0.459	0.553
CKAP2L	DENND3	4438108	4435109	9606.ENSP00000305204	9606.ENSP00000262585	0	0	0	0	0	0	0	0.553	0.553
NDC1	TPX2	4443742	4437665	9606.ENSP00000360483	9606.ENSP00000300403	0	0	0	0	0.552	0	0	0	0.552
DTL	DEPDC1B	4442781	4435540	9606.ENSP00000355958	9606.ENSP00000265036	0	0	0	0	0.551	0	0	0	0.551
CENPK	PARPBP	4446586	4440411	9606.ENSP00000379911	9606.ENSP00000332915	0	0	0	0	0.297	0	0	0.388	0.551
RRM1	TPX2	4437691	4437665	9606.ENSP00000300738	9606.ENSP00000300403	0	0	0	0	0.492	0	0	0.15	0.55
NDC1	NCAPG	4443742	4434176	9606.ENSP00000360483	9606.ENSP00000251496	0	0	0	0	0.55	0	0	0	0.55
HMMR	NDC1	4446202	4443742	9606.ENSP00000377492	9606.ENSP00000360483	0	0	0	0	0.549	0	0	0	0.549
STIL	PARPBP	4443830	4440411	9606.ENSP00000360944	9606.ENSP00000332915	0	0	0	0	0.549	0	0	0	0.549
DIAPH3	DTL	4446994	4442781	9606.ENSP00000383178	9606.ENSP00000355958	0	0	0	0	0.547	0	0	0.045	0.549
PARPBP	CKAP2L	4440411	4438108	9606.ENSP00000332915	9606.ENSP00000305204	0	0	0	0	0.486	0	0	0.156	0.548
DHFR	NCAPG	4447922	4434176	9606.ENSP00000396308	9606.ENSP00000251496	0	0	0	0	0.531	0	0	0.075	0.548
BRCA2	CCNB1	4445332	4434484	9606.ENSP00000369497	9606.ENSP00000256442	0	0	0	0	0.171	0.145	0	0.414	0.548
UHRF1	ZBTB33	4451406	4438916	9606.ENSP00000479617	9606.ENSP00000314153	0	0	0	0	0	0	0	0.546	0.546
CDCA2	DEPDC1B	4439997	4435540	9606.ENSP00000328228	9606.ENSP00000265036	0	0	0	0	0.546	0	0	0	0.546
ESCO2	CKAP2L	4438277	4438108	9606.ENSP00000306999	9606.ENSP00000305204	0	0	0	0	0.546	0	0	0	0.546
UHRF1	SGOL1	4451406	4435310	9606.ENSP00000479617	9606.ENSP00000263753	0	0	0	0	0.507	0	0	0.118	0.546
DTL	CKAP2L	4442781	4438108	9606.ENSP00000355958	9606.ENSP00000305204	0	0	0	0	0.546	0	0	0	0.546
RRP9	PRPF19	4433566	4433393	9606.ENSP00000232888	9606.ENSP00000227524	0	0	0.346	0.564	0.404	0	0	0.291	0.545
CRY2	SKP1	4451274	4433537	9606.ENSP00000478187	9606.ENSP00000231487	0	0	0	0	0.064	0.369	0	0.292	0.545
CDC20	DEPDC1B	4443940	4435540	9606.ENSP00000361540	9606.ENSP00000265036	0	0	0	0	0.521	0	0	0.088	0.545
ESCO2	PLK4	4438277	4435965	9606.ENSP00000306999	9606.ENSP00000270861	0	0	0	0	0.516	0	0	0.096	0.544
KPNA2	CCNF	4449870	4446633	9606.ENSP00000438483	9606.ENSP00000380256	0	0	0	0	0.247	0.228	0	0.278	0.544
CCNF	NCAPG	4446633	4434176	9606.ENSP00000380256	9606.ENSP00000251496	0	0	0	0	0.491	0	0	0.138	0.543
DTL	PARPBP	4442781	4440411	9606.ENSP00000355958	9606.ENSP00000332915	0	0	0	0	0.541	0	0	0	0.541
RBL1	MCM4	4444239	4435007	9606.ENSP00000362768	9606.ENSP00000262105	0	0	0	0	0.377	0	0	0.294	0.541
RBL1	ORC1	4444239	4443772	9606.ENSP00000362768	9606.ENSP00000360623	0	0	0	0	0.211	0.181	0	0.348	0.541
CKAP2L	MAD2L1	4438108	4437296	9606.ENSP00000305204	9606.ENSP00000296509	0	0	0	0	0.541	0	0	0.042	0.541
DHFR	PRIM1	4447922	4442054	9606.ENSP00000396308	9606.ENSP00000350491	0	0	0	0	0.437	0	0	0.217	0.54
MAD2L1	PRR11	4437296	4435048	9606.ENSP00000296509	9606.ENSP00000262293	0	0	0	0	0.54	0	0	0	0.54
DEPDC1	ESCO2	4448643	4438277	9606.ENSP00000412292	9606.ENSP00000306999	0	0	0	0	0.532	0	0	0.057	0.54
POLA1	CDC20	4445155	4443940	9606.ENSP00000368349	9606.ENSP00000361540	0	0	0	0	0.379	0	0	0.285	0.537
UBR4	RBL1	4444528	4444239	9606.ENSP00000364403	9606.ENSP00000362768	0	0	0	0	0	0	0	0.537	0.537
DHFR	CHCHD4	4447922	4437191	9606.ENSP00000396308	9606.ENSP00000295767	0	0	0	0	0.083	0	0	0.516	0.537
CDC25C	SGOL1	4439463	4435310	9606.ENSP00000321656	9606.ENSP00000263753	0	0	0	0	0.474	0	0	0.153	0.535
DIAPH3	UBE2C	4446994	4441865	9606.ENSP00000383178	9606.ENSP00000348838	0	0	0	0	0.428	0	0	0.22	0.535
EIF3I	PRPF19	4444219	4433393	9606.ENSP00000362688	9606.ENSP00000227524	0	0	0.298	0	0.361	0	0	0.044	0.534
BIRC5	FANCD2	4437778	4436734	9606.ENSP00000301633	9606.ENSP00000287647	0	0	0	0	0.426	0	0	0.22	0.533
RACGAP1	SGOL1	4448310	4435310	9606.ENSP00000404190	9606.ENSP00000263753	0	0	0	0	0.435	0	0	0.206	0.532
CHEK1	NDC1	4447561	4443742	9606.ENSP00000388648	9606.ENSP00000360483	0	0	0	0	0.532	0	0	0	0.532
CDCA2	SGOL1	4439997	4435310	9606.ENSP00000328228	9606.ENSP00000263753	0	0	0	0	0.265	0	0	0.389	0.532
DEPDC1	POLQ	4448643	4435400	9606.ENSP00000412292	9606.ENSP00000264233	0	0	0	0	0.532	0	0	0	0.532
CENPK	PTTG1	4446586	4446209	9606.ENSP00000379911	9606.ENSP00000377536	0	0	0	0	0.369	0.099	0	0.242	0.532
UBE2T	MCM4	4442849	4435007	9606.ENSP00000356243	9606.ENSP00000262105	0	0	0	0	0.428	0.131	0	0.134	0.532
KIF20B	CKAP2L	4443802	4438108	9606.ENSP00000360793	9606.ENSP00000305204	0	0	0	0	0.389	0	0	0.265	0.532
DTL	ESCO2	4442781	4438277	9606.ENSP00000355958	9606.ENSP00000306999	0	0	0	0	0.531	0	0	0	0.531
CENPK	AURKA	4446586	4432988	9606.ENSP00000379911	9606.ENSP00000216911	0	0	0	0	0.368	0.099	0	0.243	0.531
KPNA2	DEPDC1	4449870	4448643	9606.ENSP00000438483	9606.ENSP00000412292	0	0	0	0	0.447	0	0	0.184	0.53
GINS4	CCNA2	4436228	4436109	9606.ENSP00000276533	9606.ENSP00000274026	0	0	0	0	0.433	0.066	0	0.183	0.53
KPNA2	POLA1	4449870	4445155	9606.ENSP00000438483	9606.ENSP00000368349	0	0	0	0	0.358	0.261	0	0.089	0.53
DTX3	CHFR	4450266	4447744	9606.ENSP00000448696	9606.ENSP00000392395	0	0	0	0	0	0.516	0	0.067	0.529
UBE2T	BRIP1	4442849	4434671	9606.ENSP00000356243	9606.ENSP00000259008	0	0	0	0	0.155	0.063	0	0.452	0.528
HMMR	CENPI	4446202	4444058	9606.ENSP00000377492	9606.ENSP00000362018	0	0	0	0	0.43	0	0	0.204	0.527
CDC23	PLK4	4446340	4435965	9606.ENSP00000378350	9606.ENSP00000270861	0	0	0	0	0.115	0.265	0	0.331	0.527
WDR4	TTC27	4446790	4438899	9606.ENSP00000381266	9606.ENSP00000313953	0	0	0	0	0.527	0	0	0	0.527
BORA	DEPDC1B	4451376	4435540	9606.ENSP00000479266	9606.ENSP00000265036	0	0	0	0	0.221	0	0	0.417	0.526
PARPBP	AURKA	4440411	4432988	9606.ENSP00000332915	9606.ENSP00000216911	0	0	0	0	0.498	0	0	0.091	0.525
KPNA2	GTSE1	4449870	4448783	9606.ENSP00000438483	9606.ENSP00000415430	0	0	0	0	0.508	0	0	0.073	0.525
CENPK	ESCO2	4446586	4438277	9606.ENSP00000379911	9606.ENSP00000306999	0	0	0	0	0.524	0	0	0	0.524
PRR11	CCNB1	4435048	4434484	9606.ENSP00000262293	9606.ENSP00000256442	0	0	0	0	0.47	0	0	0.139	0.524
BIRC5	RRM1	4437778	4437691	9606.ENSP00000301633	9606.ENSP00000300738	0	0	0	0	0.391	0	0	0.251	0.524
TOP2A	CENPK	4448614	4446586	9606.ENSP00000411532	9606.ENSP00000379911	0	0	0	0	0.431	0	0	0.198	0.524
KIF20B	RRM1	4443802	4437691	9606.ENSP00000360793	9606.ENSP00000300738	0	0	0	0	0.523	0	0	0	0.523
BRCA1	SKP1	4448999	4433537	9606.ENSP00000418960	9606.ENSP00000231487	0	0	0	0	0	0.336	0	0.31	0.522
GTSE1	MAD2L1	4448783	4437296	9606.ENSP00000415430	9606.ENSP00000296509	0	0	0	0	0.38	0	0	0.261	0.522
NDC1	RRM2	4443742	4442396	9606.ENSP00000360483	9606.ENSP00000353770	0	0	0	0	0.521	0	0	0	0.521
ORC1	UBE2C	4443772	4441865	9606.ENSP00000360623	9606.ENSP00000348838	0	0	0	0	0.425	0.085	0	0.161	0.52
CHFR	CDC20	4447744	4443940	9606.ENSP00000392395	9606.ENSP00000361540	0	0	0	0	0	0.373	0	0.266	0.52
KIF20B	CDCA2	4443802	4439997	9606.ENSP00000360793	9606.ENSP00000328228	0	0	0	0	0.464	0	0	0.139	0.519
DIAPH3	CDC20	4446994	4443940	9606.ENSP00000383178	9606.ENSP00000361540	0	0	0	0	0.446	0	0	0.167	0.519
HMMR	SGOL2	4446202	4442051	9606.ENSP00000377492	9606.ENSP00000350447	0	0	0	0	0.517	0	0	0	0.517
HMMR	BRCA2	4446202	4445332	9606.ENSP00000377492	9606.ENSP00000369497	0	0	0	0	0.266	0	0	0.369	0.517
CENPK	KIF20B	4446586	4443802	9606.ENSP00000379911	9606.ENSP00000360793	0	0	0	0	0.381	0	0	0.249	0.516
SKP2	AURKA	4436120	4432988	9606.ENSP00000274255	9606.ENSP00000216911	0	0	0	0	0.258	0	0	0.374	0.516
SGOL2	PARPBP	4442051	4440411	9606.ENSP00000350447	9606.ENSP00000332915	0	0	0	0	0.516	0	0	0	0.516
CKAP2	SPDL1	4444991	4435578	9606.ENSP00000367276	9606.ENSP00000265295	0	0	0	0	0.471	0	0	0.122	0.516
RBL1	CDC20	4444239	4443940	9606.ENSP00000362768	9606.ENSP00000361540	0	0	0	0	0.162	0.081	0	0.422	0.516
ATAD5	RRM1	4438845	4437691	9606.ENSP00000313171	9606.ENSP00000300738	0	0	0	0	0.473	0	0	0.12	0.516
PTTG1	KIF20B	4446209	4443802	9606.ENSP00000377536	9606.ENSP00000360793	0	0	0	0	0.376	0	0	0.254	0.515
BCL6	ZBTB16	4447113	4440846	9606.ENSP00000384371	9606.ENSP00000338157	0	0	0	0.619	0	0.379	0	0.593	0.515
GTSE1	SPDL1	4448783	4435578	9606.ENSP00000415430	9606.ENSP00000265295	0	0	0	0	0.24	0	0	0.388	0.515
PTTG1	CKAP2L	4446209	4438108	9606.ENSP00000377536	9606.ENSP00000305204	0	0	0	0	0.344	0	0	0.29	0.514
BRCA2	RAD18	4445332	4435515	9606.ENSP00000369497	9606.ENSP00000264926	0	0	0	0	0.118	0	0	0.471	0.514
KPNA2	KIF15	4449870	4439659	9606.ENSP00000438483	9606.ENSP00000324020	0	0	0	0	0.364	0	0	0.264	0.512
GTSE1	CHEK1	4448783	4447561	9606.ENSP00000415430	9606.ENSP00000388648	0	0	0	0	0.361	0	0	0.268	0.512
UHRF1	CKAP2	4451406	4444991	9606.ENSP00000479617	9606.ENSP00000367276	0	0	0	0	0.5	0	0	0.058	0.509
PLK4	SGOL1	4435965	4435310	9606.ENSP00000270861	9606.ENSP00000263753	0	0	0	0	0.306	0.05	0	0.314	0.509
ESCO2	AURKA	4438277	4432988	9606.ENSP00000306999	9606.ENSP00000216911	0	0	0	0	0.466	0.08	0	0.081	0.509
CENPK	DTL	4446586	4442781	9606.ENSP00000379911	9606.ENSP00000355958	0	0	0	0	0.494	0	0	0.068	0.508
DHFR	CCNB1	4447922	4434484	9606.ENSP00000396308	9606.ENSP00000256442	0	0	0	0	0.355	0	0	0.268	0.508
CHAF1B	CCNB1	4439017	4434484	9606.ENSP00000315700	9606.ENSP00000256442	0	0	0	0	0.391	0	0	0.225	0.508
RACGAP1	CKAP2L	4448310	4438108	9606.ENSP00000404190	9606.ENSP00000305204	0	0	0	0	0.496	0	0	0.063	0.507
UHRF1	CDCA2	4451406	4439997	9606.ENSP00000479617	9606.ENSP00000328228	0	0	0	0	0.472	0	0	0.105	0.507
KIF15	SPDL1	4439659	4435578	9606.ENSP00000324020	9606.ENSP00000265295	0	0	0	0	0.505	0	0	0.041	0.505
BRCA1	ATAD5	4448999	4438845	9606.ENSP00000418960	9606.ENSP00000313171	0	0	0	0	0.276	0	0	0.345	0.505
PTTG1	CKAP2	4446209	4444991	9606.ENSP00000377536	9606.ENSP00000367276	0	0	0	0	0.384	0	0	0.228	0.505
SHQ1	PDZRN3	4438979	4435292	9606.ENSP00000315182	9606.ENSP00000263666	0	0	0	0	0	0	0	0.505	0.505
BORA	BRCA1	4451376	4448999	9606.ENSP00000479266	9606.ENSP00000418960	0	0	0	0	0.192	0.379	0	0.089	0.503
GTSE1	CKAP2	4448783	4444991	9606.ENSP00000415430	9606.ENSP00000367276	0	0	0	0	0.315	0	0	0.304	0.503
BCL6	SKP1	4447113	4433537	9606.ENSP00000384371	9606.ENSP00000231487	0	0	0	0	0	0.379	0	0.23	0.502
RAD18	BRIP1	4435515	4434671	9606.ENSP00000264926	9606.ENSP00000259008	0	0	0	0	0.112	0.164	0	0.382	0.501
SKP2	PLK4	4436120	4435965	9606.ENSP00000274255	9606.ENSP00000270861	0	0	0	0	0.273	0	0	0.341	0.501
DIAPH3	DEPDC1B	4446994	4435540	9606.ENSP00000383178	9606.ENSP00000265036	0	0	0	0	0.34	0	0	0.275	0.501
SKP2	MCM4	4436120	4435007	9606.ENSP00000274255	9606.ENSP00000262105	0	0	0	0	0.342	0	0	0.271	0.5
ORC1	POLQ	4443772	4435400	9606.ENSP00000360623	9606.ENSP00000264233	0.059	0	0	0	0.472	0	0	0.073	0.499
CCNE2	RACGAP1	4449487	4448310	9606.ENSP00000429089	9606.ENSP00000404190	0	0	0	0	0.309	0.18	0	0.187	0.499
PTTG1	SKP2	4446209	4436120	9606.ENSP00000377536	9606.ENSP00000274255	0	0	0	0	0.14	0	0	0.441	0.499
UBE2C	RAD18	4441865	4435515	9606.ENSP00000348838	9606.ENSP00000264926	0	0	0	0	0.158	0.298	0	0.218	0.498
UHRF1	RACGAP1	4451406	4448310	9606.ENSP00000479617	9606.ENSP00000404190	0	0	0	0	0.434	0	0	0.148	0.497
CENPK	RRM2	4446586	4442396	9606.ENSP00000379911	9606.ENSP00000353770	0	0	0	0	0.414	0	0	0.177	0.497
EIF3I	RRP9	4444219	4433566	9606.ENSP00000362688	9606.ENSP00000232888	0	0	0.31	0	0.3	0	0	0	0.496
KIF20B	UBE2C	4443802	4441865	9606.ENSP00000360793	9606.ENSP00000348838	0	0	0	0	0.38	0.084	0	0.182	0.495
PRIM1	UBE2C	4442054	4441865	9606.ENSP00000350491	9606.ENSP00000348838	0	0	0	0	0.46	0	0	0.104	0.495
CDC25C	MCM4	4439463	4435007	9606.ENSP00000321656	9606.ENSP00000262105	0	0	0	0	0.353	0	0	0.251	0.495
BORA	SPDL1	4451376	4435578	9606.ENSP00000479266	9606.ENSP00000265295	0	0	0	0	0.272	0	0	0.333	0.494
UHRF1	CHAF1B	4451406	4439017	9606.ENSP00000479617	9606.ENSP00000315700	0	0	0	0	0.316	0	0	0.291	0.494
PTTG1	ZW10	4446209	4432777	9606.ENSP00000377536	9606.ENSP00000200135	0	0	0	0	0.076	0	0	0.474	0.493
TOP2A	SGOL2	4448614	4442051	9606.ENSP00000411532	9606.ENSP00000350447	0	0	0	0	0.484	0	0	0.058	0.493
CENPO	CKAP2L	4445460	4438108	9606.ENSP00000370214	9606.ENSP00000305204	0	0	0	0	0.145	0	0	0.43	0.493
KPNA2	RRM1	4449870	4437691	9606.ENSP00000438483	9606.ENSP00000300738	0	0	0	0	0.454	0	0	0.109	0.492
RFWD3	FANCD2	4442452	4436734	9606.ENSP00000354361	9606.ENSP00000287647	0	0	0	0	0.169	0	0	0.414	0.492
POLA1	POLQ	4445155	4435400	9606.ENSP00000368349	9606.ENSP00000264233	0	0	0	0	0.227	0.143	0	0.294	0.492
CKAP2	KIF20B	4444991	4443802	9606.ENSP00000367276	9606.ENSP00000360793	0	0	0	0	0.427	0	0	0.149	0.492
TOP2A	CHAF1B	4448614	4439017	9606.ENSP00000411532	9606.ENSP00000315700	0	0	0	0	0.369	0	0	0.226	0.491
DLG4	PHF1	4446924	4444405	9606.ENSP00000382428	9606.ENSP00000363640	0	0	0	0	0.077	0	0	0.47	0.49
PTTG1	ESCO2	4446209	4438277	9606.ENSP00000377536	9606.ENSP00000306999	0	0	0	0	0.348	0	0	0.25	0.49
BRCA2	ATAD5	4445332	4438845	9606.ENSP00000369497	9606.ENSP00000313171	0	0	0	0	0.341	0	0	0.254	0.488
FANCB	RAD18	4446803	4435515	9606.ENSP00000381378	9606.ENSP00000264926	0	0	0	0	0.157	0	0	0.417	0.488
CENPI	ESCO2	4444058	4438277	9606.ENSP00000362018	9606.ENSP00000306999	0	0	0	0	0.487	0	0	0	0.487
CENPI	TPX2	4444058	4437665	9606.ENSP00000362018	9606.ENSP00000300403	0	0	0	0	0.407	0	0	0.169	0.487
CCNF	DTL	4446633	4442781	9606.ENSP00000380256	9606.ENSP00000355958	0	0	0	0	0.237	0	0	0.355	0.487
CHFR	MAD2L1	4447744	4437296	9606.ENSP00000392395	9606.ENSP00000296509	0	0	0	0	0	0.379	0	0.208	0.487
CCNF	ESCO2	4446633	4438277	9606.ENSP00000380256	9606.ENSP00000306999	0	0	0	0	0.312	0.26	0	0.071	0.486
CKAP2	PARPBP	4444991	4440411	9606.ENSP00000367276	9606.ENSP00000332915	0	0	0	0	0.455	0	0	0.094	0.485
UHRF1	CENPI	4451406	4444058	9606.ENSP00000479617	9606.ENSP00000362018	0	0	0	0	0.485	0	0	0	0.485
DHFR	RBL1	4447922	4444239	9606.ENSP00000396308	9606.ENSP00000362768	0	0	0	0	0.097	0	0	0.452	0.484
BORA	CHEK1	4451376	4447561	9606.ENSP00000479266	9606.ENSP00000388648	0	0	0	0	0.303	0	0	0.29	0.484
PARPBP	CDCA2	4440411	4439997	9606.ENSP00000332915	9606.ENSP00000328228	0	0	0	0	0.483	0	0	0	0.483
TPX2	PRR11	4437665	4435048	9606.ENSP00000300403	9606.ENSP00000262293	0	0	0	0	0.376	0	0	0.205	0.483
PARPBP	CDC25C	4440411	4439463	9606.ENSP00000332915	9606.ENSP00000321656	0	0	0	0	0.455	0	0	0.089	0.482
CCNE2	NCAPG	4449487	4434176	9606.ENSP00000429089	9606.ENSP00000251496	0	0	0	0	0.374	0	0	0.207	0.482
BRCA1	PRIM1	4448999	4442054	9606.ENSP00000418960	9606.ENSP00000350491	0	0	0	0	0.412	0	0	0.155	0.482
CENPO	KIF15	4445460	4439659	9606.ENSP00000370214	9606.ENSP00000324020	0	0	0	0	0.231	0	0	0.354	0.482
GTSE1	ORC1	4448783	4443772	9606.ENSP00000415430	9606.ENSP00000360623	0	0	0	0	0.355	0	0	0.229	0.482
POLA1	BRIP1	4445155	4434671	9606.ENSP00000368349	9606.ENSP00000259008	0.046	0	0	0	0.279	0.072	0	0.285	0.482
FANCD2	CCNB1	4436734	4434484	9606.ENSP00000287647	9606.ENSP00000256442	0	0	0	0	0.338	0	0	0.25	0.482
SGOL2	AURKA	4442051	4432988	9606.ENSP00000350447	9606.ENSP00000216911	0	0	0	0	0.359	0	0	0.221	0.48
DEPDC1B	PRR11	4435540	4435048	9606.ENSP00000265036	9606.ENSP00000262293	0	0	0	0	0.268	0	0	0.316	0.479
PTTG1	POLQ	4446209	4435400	9606.ENSP00000377536	9606.ENSP00000264233	0	0	0	0	0.478	0	0	0	0.478
KIF15	CHAF1B	4439659	4439017	9606.ENSP00000324020	9606.ENSP00000315700	0	0	0	0	0.38	0	0	0.191	0.478
DHFR	CHEK1	4447922	4447561	9606.ENSP00000396308	9606.ENSP00000388648	0	0	0	0	0.252	0.126	0	0.262	0.476
PRIM1	RMI1	4442054	4439100	9606.ENSP00000350491	9606.ENSP00000317039	0	0	0	0	0.28	0.064	0	0.285	0.476
UHRF1	FANCD2	4451406	4436734	9606.ENSP00000479617	9606.ENSP00000287647	0	0	0	0	0.293	0	0	0.289	0.476
WDR86	SKP1	4449018	4433537	9606.ENSP00000419162	9606.ENSP00000231487	0	0	0	0	0	0.384	0	0.185	0.476
SPDL1	PRR11	4435578	4435048	9606.ENSP00000265295	9606.ENSP00000262293	0	0	0	0	0.13	0	0	0.422	0.476
RACGAP1	STIL	4448310	4443830	9606.ENSP00000404190	9606.ENSP00000360944	0	0	0	0	0.351	0	0	0.226	0.476
CENPO	NCAPG	4445460	4434176	9606.ENSP00000370214	9606.ENSP00000251496	0	0	0	0	0.232	0	0	0.344	0.475
BUB1	PRR11	4437860	4435048	9606.ENSP00000302530	9606.ENSP00000262293	0	0	0	0	0.45	0	0	0.084	0.475
DIAPH3	AURKA	4446994	4432988	9606.ENSP00000383178	9606.ENSP00000216911	0	0	0	0	0.36	0	0	0.213	0.474
RRM1	PLK4	4437691	4435965	9606.ENSP00000300738	9606.ENSP00000270861	0	0	0	0	0.47	0	0	0.046	0.474
KIF20B	BIRC5	4443802	4437778	9606.ENSP00000360793	9606.ENSP00000301633	0	0	0	0	0.332	0	0	0.244	0.474
DTL	ATAD5	4442781	4438845	9606.ENSP00000355958	9606.ENSP00000313171	0	0	0	0	0.325	0	0	0.251	0.473
BIRC5	PRR11	4437778	4435048	9606.ENSP00000301633	9606.ENSP00000262293	0	0	0	0	0.406	0	0	0.148	0.473
UBE2C	PRR11	4441865	4435048	9606.ENSP00000348838	9606.ENSP00000262293	0	0	0	0	0.326	0	0	0.25	0.473
BRCA2	CDC25C	4445332	4439463	9606.ENSP00000369497	9606.ENSP00000321656	0	0	0	0	0.172	0	0	0.389	0.473
PTTG1	SPDL1	4446209	4435578	9606.ENSP00000377536	9606.ENSP00000265295	0	0	0	0	0.347	0	0	0.224	0.472
CENPO	PARPBP	4445460	4440411	9606.ENSP00000370214	9606.ENSP00000332915	0	0	0	0	0.118	0	0	0.424	0.471
BRCA1	DHFR	4448999	4447922	9606.ENSP00000418960	9606.ENSP00000396308	0	0	0	0	0.243	0	0	0.328	0.47
PTTG1	SGOL2	4446209	4442051	9606.ENSP00000377536	9606.ENSP00000350447	0	0	0	0	0.184	0	0	0.377	0.47
CCNF	KIF15	4446633	4439659	9606.ENSP00000380256	9606.ENSP00000324020	0	0	0	0	0.334	0.15	0	0.139	0.47
BIRC5	DEPDC1B	4437778	4435540	9606.ENSP00000301633	9606.ENSP00000265036	0	0	0	0	0.436	0	0	0.098	0.469
PRR11	AURKA	4435048	4432988	9606.ENSP00000262293	9606.ENSP00000216911	0	0	0	0	0.388	0	0	0.167	0.468
BUB1	SKP2	4437860	4436120	9606.ENSP00000302530	9606.ENSP00000274255	0	0	0	0	0.299	0	0	0.271	0.467
BRCA2	TPX2	4445332	4437665	9606.ENSP00000369497	9606.ENSP00000300403	0	0	0	0	0.273	0	0	0.297	0.467
CENPI	PLK4	4444058	4435965	9606.ENSP00000362018	9606.ENSP00000270861	0	0	0	0	0.452	0	0	0.064	0.466
PARPBP	ESCO2	4440411	4438277	9606.ENSP00000332915	9606.ENSP00000306999	0	0	0	0	0.466	0	0	0	0.466
SGOL2	KIF15	4442051	4439659	9606.ENSP00000350447	9606.ENSP00000324020	0	0	0	0	0.331	0	0	0.234	0.466
RNF43	PRR11	4450693	4435048	9606.ENSP00000463069	9606.ENSP00000262293	0	0	0	0	0	0	0	0.465	0.465
WDR4	PAK1IP1	4446790	4445236	9606.ENSP00000381266	9606.ENSP00000368887	0	0	0	0	0.465	0	0	0	0.465
DHFR	MAD2L1	4447922	4437296	9606.ENSP00000396308	9606.ENSP00000296509	0	0	0	0	0.389	0	0	0.159	0.464
ESCO2	RAD18	4438277	4435515	9606.ENSP00000306999	9606.ENSP00000264926	0	0	0	0	0.098	0	0	0.43	0.464
DCLRE1B	RAD18	4443352	4435515	9606.ENSP00000358576	9606.ENSP00000264926	0	0	0	0	0.092	0	0	0.431	0.462
PTTG1	ORC1	4446209	4443772	9606.ENSP00000377536	9606.ENSP00000360623	0	0	0	0	0.317	0	0	0.244	0.462
SGOL2	CKAP2L	4442051	4438108	9606.ENSP00000350447	9606.ENSP00000305204	0	0	0	0	0.462	0	0	0	0.462
ESCO2	BRIP1	4438277	4434671	9606.ENSP00000306999	9606.ENSP00000259008	0	0	0	0	0.356	0.097	0	0.148	0.461
RACGAP1	NDC1	4448310	4443742	9606.ENSP00000404190	9606.ENSP00000360483	0	0	0	0	0.461	0	0	0	0.461
KIF20B	SGOL1	4443802	4435310	9606.ENSP00000360793	9606.ENSP00000263753	0	0	0	0	0.349	0	0	0.206	0.461
RACGAP1	SPDL1	4448310	4435578	9606.ENSP00000404190	9606.ENSP00000265295	0	0	0	0	0.436	0	0	0.084	0.461
TOP2A	CDC23	4448614	4446340	9606.ENSP00000411532	9606.ENSP00000378350	0.059	0	0	0	0.099	0.262	0	0.24	0.461
ATAD5	BUB1	4438845	4437860	9606.ENSP00000313171	9606.ENSP00000302530	0	0	0	0	0.261	0.057	0	0.288	0.461
DTL	SKP1	4442781	4433537	9606.ENSP00000355958	9606.ENSP00000231487	0	0	0	0	0	0	0	0.46	0.46
CCNE2	CCNF	4449487	4446633	9606.ENSP00000429089	9606.ENSP00000380256	0	0	0	0.562	0.18	0.168	0	0.566	0.459
PRIM1	PLK4	4442054	4435965	9606.ENSP00000350491	9606.ENSP00000270861	0	0	0	0	0.454	0	0	0.05	0.459
BRCA1	PLK4	4448999	4435965	9606.ENSP00000418960	9606.ENSP00000270861	0	0	0	0	0.299	0	0	0.26	0.459
GTSE1	MCM4	4448783	4435007	9606.ENSP00000415430	9606.ENSP00000262105	0	0	0	0	0.341	0	0	0.212	0.459
RACGAP1	PARPBP	4448310	4440411	9606.ENSP00000404190	9606.ENSP00000332915	0	0	0	0	0.422	0	0	0.101	0.458
BORA	GTSE1	4451376	4448783	9606.ENSP00000479266	9606.ENSP00000415430	0	0	0	0	0.213	0	0	0.338	0.458
FANCD2	GINS4	4436734	4436228	9606.ENSP00000287647	9606.ENSP00000276533	0	0	0	0	0.428	0	0	0.09	0.457
BRCA2	SKP2	4445332	4436120	9606.ENSP00000369497	9606.ENSP00000274255	0	0	0	0	0.118	0	0	0.408	0.456
GINS4	SKP2	4436228	4436120	9606.ENSP00000276533	9606.ENSP00000274255	0	0	0	0	0.123	0	0	0.404	0.455
PRIM1	ATAD5	4442054	4438845	9606.ENSP00000350491	9606.ENSP00000313171	0	0	0	0	0.277	0.059	0	0.264	0.455
RRM2	FANCD2	4442396	4436734	9606.ENSP00000353770	9606.ENSP00000287647	0	0	0	0	0.402	0	0	0.125	0.455
FANCD2	AURKA	4436734	4432988	9606.ENSP00000287647	9606.ENSP00000216911	0	0	0	0	0.336	0	0	0.212	0.455
CHFR	MCM4	4447744	4435007	9606.ENSP00000392395	9606.ENSP00000262105	0	0	0	0	0.188	0.325	0	0.085	0.454
CCNE2	RRM1	4449487	4437691	9606.ENSP00000429089	9606.ENSP00000300738	0	0	0	0	0.282	0.05	0	0.261	0.453
CENPI	KIF20B	4444058	4443802	9606.ENSP00000362018	9606.ENSP00000360793	0	0	0	0	0.274	0	0	0.278	0.453
UHRF1	ORC1	4451406	4443772	9606.ENSP00000479617	9606.ENSP00000360623	0	0	0	0	0.402	0	0	0.122	0.453
PLK4	SKP1	4435965	4433537	9606.ENSP00000270861	9606.ENSP00000231487	0	0	0	0	0	0.185	0	0.356	0.453
BRCA1	RACGAP1	4448999	4448310	9606.ENSP00000418960	9606.ENSP00000404190	0	0	0	0	0.355	0	0	0.187	0.453
CDC25C	SKP2	4439463	4436120	9606.ENSP00000321656	9606.ENSP00000274255	0	0	0	0	0.188	0	0	0.352	0.452
KIF20B	PARPBP	4443802	4440411	9606.ENSP00000360793	9606.ENSP00000332915	0	0	0	0	0.429	0	0	0.078	0.452
CHAF1B	AURKA	4439017	4432988	9606.ENSP00000315700	9606.ENSP00000216911	0	0	0	0	0.388	0	0	0.139	0.451
SGOL2	TPX2	4442051	4437665	9606.ENSP00000350447	9606.ENSP00000300403	0	0	0	0	0.43	0	0	0.076	0.451
GTSE1	HMGXB4	4448783	4432910	9606.ENSP00000415430	9606.ENSP00000216106	0	0	0	0	0.061	0	0	0.439	0.451
DEPDC1	SGOL2	4448643	4442051	9606.ENSP00000412292	9606.ENSP00000350447	0	0	0	0	0.451	0	0	0	0.451
GTSE1	CCNF	4448783	4446633	9606.ENSP00000415430	9606.ENSP00000380256	0	0	0	0	0.36	0	0	0.176	0.451
EIF3I	CDC20	4444219	4443940	9606.ENSP00000362688	9606.ENSP00000361540	0	0	0.365	0	0.107	0.05	0	0.099	0.45
BRCA1	POLA1	4448999	4445155	9606.ENSP00000418960	9606.ENSP00000368349	0	0	0	0	0.298	0	0	0.248	0.45
CCNE2	HMMR	4449487	4446202	9606.ENSP00000429089	9606.ENSP00000377492	0	0	0	0	0.296	0	0	0.251	0.45
UBE2C	RRM1	4441865	4437691	9606.ENSP00000348838	9606.ENSP00000300738	0	0	0	0	0.35	0.112	0	0.122	0.449
SPDL1	HMGXB4	4435578	4432910	9606.ENSP00000265295	9606.ENSP00000216106	0	0	0	0	0.079	0	0	0.425	0.448
KIF20B	PRIM1	4443802	4442054	9606.ENSP00000360793	9606.ENSP00000350491	0	0	0	0	0.384	0	0	0.14	0.448
CCNE2	UBE2C	4449487	4441865	9606.ENSP00000429089	9606.ENSP00000348838	0	0	0	0	0.22	0.164	0	0.221	0.448
KIF15	GINS4	4439659	4436228	9606.ENSP00000324020	9606.ENSP00000276533	0	0	0	0	0.406	0	0	0.108	0.447
BORA	PRR11	4451376	4435048	9606.ENSP00000479266	9606.ENSP00000262293	0	0	0	0	0.094	0	0	0.414	0.447
RBL1	BUB1	4444239	4437860	9606.ENSP00000362768	9606.ENSP00000302530	0	0	0	0	0.23	0	0	0.311	0.447
PARPBP	BIRC5	4440411	4437778	9606.ENSP00000332915	9606.ENSP00000301633	0	0	0	0	0.418	0	0	0.087	0.446
CENPI	KIF15	4444058	4439659	9606.ENSP00000362018	9606.ENSP00000324020	0	0	0	0	0.232	0	0	0.308	0.446
POLQ	PALB2	4435400	4434904	9606.ENSP00000264233	9606.ENSP00000261584	0	0	0	0	0.083	0	0	0.42	0.445
TAF9	TFB2M	4445457	4442683	9606.ENSP00000370201	9606.ENSP00000355471	0	0	0	0	0.445	0	0	0	0.445
CCNE2	PTTG1	4449487	4446209	9606.ENSP00000429089	9606.ENSP00000377536	0	0	0	0	0.16	0	0	0.366	0.445
SHQ1	RRP9	4438979	4433566	9606.ENSP00000315182	9606.ENSP00000232888	0	0	0	0	0.169	0	0	0.359	0.444
CKAP2L	POLQ	4438108	4435400	9606.ENSP00000305204	9606.ENSP00000264233	0	0	0	0	0.287	0	0	0.252	0.444
UHRF1	POLA1	4451406	4445155	9606.ENSP00000479617	9606.ENSP00000368349	0	0	0	0	0.315	0	0	0.221	0.444
CCNF	PTTG1	4446633	4446209	9606.ENSP00000380256	9606.ENSP00000377536	0	0	0	0	0.231	0	0	0.304	0.442
MAD2L1	SKP1	4437296	4433537	9606.ENSP00000296509	9606.ENSP00000231487	0	0	0	0	0.08	0.261	0	0.246	0.442
ORC1	ATAD5	4443772	4438845	9606.ENSP00000360623	9606.ENSP00000313171	0	0	0	0	0.332	0.064	0	0.177	0.441
UBE2C	PARPBP	4441865	4440411	9606.ENSP00000348838	9606.ENSP00000332915	0	0	0	0	0.41	0	0	0.091	0.441
CENPK	HMMR	4446586	4446202	9606.ENSP00000379911	9606.ENSP00000377492	0	0	0	0	0.428	0	0	0.062	0.441
CHEK1	SGOL1	4447561	4435310	9606.ENSP00000388648	9606.ENSP00000263753	0	0	0	0	0.335	0	0	0.194	0.441
SGOL2	CDC25C	4442051	4439463	9606.ENSP00000350447	9606.ENSP00000321656	0	0	0	0	0.33	0	0	0.201	0.441
PARPBP	SGOL1	4440411	4435310	9606.ENSP00000332915	9606.ENSP00000263753	0	0	0	0	0.44	0	0	0	0.44
CKAP2L	PLK4	4438108	4435965	9606.ENSP00000305204	9606.ENSP00000270861	0	0	0	0	0.44	0	0	0	0.44
STIL	BIRC5	4443830	4437778	9606.ENSP00000360944	9606.ENSP00000301633	0	0	0	0	0.411	0	0	0.089	0.44
KPNA2	SKP2	4449870	4436120	9606.ENSP00000438483	9606.ENSP00000274255	0	0	0	0	0.372	0	0	0.143	0.439
BORA	CDC25C	4451376	4439463	9606.ENSP00000479266	9606.ENSP00000321656	0	0	0	0	0.268	0	0	0.264	0.439
CDC20	CHAF1B	4443940	4439017	9606.ENSP00000361540	9606.ENSP00000315700	0	0	0	0.556	0.42	0	0	0.111	0.439
BUB1	RAD18	4437860	4435515	9606.ENSP00000302530	9606.ENSP00000264926	0	0	0	0	0.312	0	0	0.217	0.438
ESCO2	TPX2	4438277	4437665	9606.ENSP00000306999	9606.ENSP00000300403	0	0	0	0	0.436	0	0	0.044	0.438
ZNF724P	PRR11	4448688	4435048	9606.ENSP00000413411	9606.ENSP00000262293	0	0	0	0	0.088	0	0	0.41	0.438
WDR43	PRPF19	4447102	4433393	9606.ENSP00000384302	9606.ENSP00000227524	0	0	0	0.553	0.438	0	0	0	0.438
KPNA2	CHEK1	4449870	4447561	9606.ENSP00000438483	9606.ENSP00000388648	0	0	0	0	0.366	0	0	0.148	0.437
KIF20B	CDC25C	4443802	4439463	9606.ENSP00000360793	9606.ENSP00000321656	0	0	0	0	0.352	0.087	0	0.123	0.436
UBE2T	PLK4	4442849	4435965	9606.ENSP00000356243	9606.ENSP00000270861	0	0	0	0	0.369	0.123	0	0.062	0.436
ORC1	ESCO2	4443772	4438277	9606.ENSP00000360623	9606.ENSP00000306999	0	0	0	0	0.323	0.081	0	0.167	0.436
BIRC5	SKP2	4437778	4436120	9606.ENSP00000301633	9606.ENSP00000274255	0	0	0	0	0.204	0	0	0.319	0.435
FAM111B	BUB1	4441164	4437860	9606.ENSP00000341565	9606.ENSP00000302530	0	0	0	0	0.159	0	0	0.354	0.434
CHEK1	DEPDC1B	4447561	4435540	9606.ENSP00000388648	9606.ENSP00000265036	0	0	0	0	0.433	0	0	0	0.433
CCNF	RBL1	4446633	4444239	9606.ENSP00000380256	9606.ENSP00000362768	0	0	0	0	0.135	0.185	0	0.259	0.433
RBL1	PLK4	4444239	4435965	9606.ENSP00000362768	9606.ENSP00000270861	0	0	0	0	0.218	0	0	0.304	0.433
BORA	WDR43	4451376	4447102	9606.ENSP00000479266	9606.ENSP00000384302	0	0	0	0	0.079	0	0	0.408	0.432
BRCA1	SGOL1	4448999	4435310	9606.ENSP00000418960	9606.ENSP00000263753	0	0	0	0	0.177	0.056	0	0.328	0.432
BRCA1	PTTG1	4448999	4446209	9606.ENSP00000418960	9606.ENSP00000377536	0	0	0	0	0.19	0	0	0.328	0.432
BCL6	CHD3	4447113	4445376	9606.ENSP00000384371	9606.ENSP00000369716	0	0	0	0	0	0.396	0	0.098	0.431
RAD18	PALB2	4435515	4434904	9606.ENSP00000264926	9606.ENSP00000261584	0	0	0	0	0.09	0	0	0.399	0.43
DHFR	KIF15	4447922	4439659	9606.ENSP00000396308	9606.ENSP00000324020	0	0	0	0	0.43	0	0	0	0.43
STIL	ORC1	4443830	4443772	9606.ENSP00000360944	9606.ENSP00000360623	0	0	0	0	0.355	0	0	0.152	0.43
MAD2L1	SKP2	4437296	4436120	9606.ENSP00000296509	9606.ENSP00000274255	0	0	0	0	0.312	0	0	0.206	0.43
CENPK	TPX2	4446586	4437665	9606.ENSP00000379911	9606.ENSP00000300403	0	0	0	0	0.419	0	0	0.058	0.429
MAD2L1	FANCD2	4437296	4436734	9606.ENSP00000296509	9606.ENSP00000287647	0	0	0	0	0.293	0	0	0.222	0.427
CHEK1	RBL1	4447561	4444239	9606.ENSP00000388648	9606.ENSP00000362768	0	0	0	0	0.16	0	0	0.346	0.427
CDCA2	SPDL1	4439997	4435578	9606.ENSP00000328228	9606.ENSP00000265295	0	0	0	0	0.364	0	0	0.135	0.427
KPNA2	NDC1	4449870	4443742	9606.ENSP00000438483	9606.ENSP00000360483	0	0	0	0	0.374	0	0	0.121	0.426
WDR86	CDC20	4449018	4443940	9606.ENSP00000419162	9606.ENSP00000361540	0	0	0.371	0	0.064	0.099	0	0.047	0.426
CCNE2	PRIM1	4449487	4442054	9606.ENSP00000429089	9606.ENSP00000350491	0	0	0	0	0.237	0.069	0	0.256	0.426
RACGAP1	CHAF1B	4448310	4439017	9606.ENSP00000404190	9606.ENSP00000315700	0	0	0	0	0.374	0	0	0.122	0.426
RRM2	PARPBP	4442396	4440411	9606.ENSP00000353770	9606.ENSP00000332915	0	0	0	0	0.426	0	0	0	0.426
BRCA1	CHFR	4448999	4447744	9606.ENSP00000418960	9606.ENSP00000392395	0	0	0	0	0	0	0	0.427	0.426
BRCA1	ESCO2	4448999	4438277	9606.ENSP00000418960	9606.ENSP00000306999	0	0	0	0	0.251	0	0	0.261	0.424
UBE2E2	BRCA2	4446587	4445332	9606.ENSP00000379931	9606.ENSP00000369497	0	0	0	0	0.061	0	0	0.412	0.424
PAK1IP1	EIF3I	4445236	4444219	9606.ENSP00000368887	9606.ENSP00000362688	0	0	0.326	0	0.181	0	0	0	0.424
TPX2	POC1A	4437665	4437288	9606.ENSP00000300403	9606.ENSP00000296484	0	0	0	0	0.423	0	0	0	0.423
CCNF	GINS4	4446633	4436228	9606.ENSP00000380256	9606.ENSP00000276533	0	0	0	0	0.392	0.066	0	0.065	0.423
BRCA2	BIRC5	4445332	4437778	9606.ENSP00000369497	9606.ENSP00000301633	0	0	0	0	0.17	0	0	0.333	0.423
KIF20B	DTL	4443802	4442781	9606.ENSP00000360793	9606.ENSP00000355958	0	0	0	0	0.423	0	0	0	0.423
PAK1IP1	TTC27	4445236	4438899	9606.ENSP00000368887	9606.ENSP00000313953	0	0	0	0	0.342	0	0	0.157	0.422
PRR11	NCAPG	4435048	4434176	9606.ENSP00000262293	9606.ENSP00000251496	0	0	0	0	0.411	0	0	0.058	0.422
SGOL2	ESCO2	4442051	4438277	9606.ENSP00000350447	9606.ENSP00000306999	0	0	0	0	0.34	0	0	0.16	0.422
HMMR	PALB2	4446202	4434904	9606.ENSP00000377492	9606.ENSP00000261584	0	0	0	0	0.098	0	0	0.386	0.422
HMMR	ORC1	4446202	4443772	9606.ENSP00000377492	9606.ENSP00000360623	0	0	0	0	0.422	0	0	0	0.422
KPNA2	ESCO2	4449870	4438277	9606.ENSP00000438483	9606.ENSP00000306999	0	0	0	0	0.393	0.085	0	0	0.421
HMMR	RRM1	4446202	4437691	9606.ENSP00000377492	9606.ENSP00000300738	0	0	0	0	0.364	0	0	0.126	0.421
BORA	TOP2A	4451376	4448614	9606.ENSP00000479266	9606.ENSP00000411532	0	0	0	0	0.373	0	0	0.114	0.421
BRCA1	ORC1	4448999	4443772	9606.ENSP00000418960	9606.ENSP00000360623	0	0	0	0	0.334	0	0	0.167	0.421
CCNE2	ESCO2	4449487	4438277	9606.ENSP00000429089	9606.ENSP00000306999	0	0	0	0	0.179	0.26	0	0.122	0.42
ERI1	ALG6	4449510	4443669	9606.ENSP00000429615	9606.ENSP00000360149	0	0	0	0	0.062	0	0	0.407	0.42
RMI1	ATAD5	4439100	4438845	9606.ENSP00000317039	9606.ENSP00000313171	0	0	0	0	0.137	0.075	0	0.332	0.42
PRIM1	BIRC5	4442054	4437778	9606.ENSP00000350491	9606.ENSP00000301633	0	0	0	0	0.332	0	0	0.167	0.419
POLA1	PARPBP	4445155	4440411	9606.ENSP00000368349	9606.ENSP00000332915	0	0	0	0	0.125	0	0	0.363	0.419
POLA1	ESCO2	4445155	4438277	9606.ENSP00000368349	9606.ENSP00000306999	0	0	0	0	0.261	0.185	0	0.112	0.419
GTSE1	POLQ	4448783	4435400	9606.ENSP00000415430	9606.ENSP00000264233	0	0	0	0	0.419	0	0	0	0.418
CHD3	DDX20	4445376	4443368	9606.ENSP00000369716	9606.ENSP00000358716	0	0	0	0	0.068	0.088	0.36	0.057	0.418
CENPI	STIL	4444058	4443830	9606.ENSP00000362018	9606.ENSP00000360944	0	0	0	0	0.285	0	0	0.22	0.418
GTSE1	RACGAP1	4448783	4448310	9606.ENSP00000415430	9606.ENSP00000404190	0	0	0	0	0.372	0	0	0.111	0.418
FANCD2	PLK4	4436734	4435965	9606.ENSP00000287647	9606.ENSP00000270861	0	0	0	0	0.318	0	0	0.18	0.417
UHRF1	GINS4	4451406	4436228	9606.ENSP00000479617	9606.ENSP00000276533	0	0	0	0	0.417	0	0	0	0.417
DIAPH3	KIF20B	4446994	4443802	9606.ENSP00000383178	9606.ENSP00000360793	0	0	0	0	0.26	0	0	0.243	0.416
CHEK1	CCNF	4447561	4446633	9606.ENSP00000388648	9606.ENSP00000380256	0	0	0	0	0.201	0.064	0	0.281	0.416
KPNA2	NUP160	4449870	4445058	9606.ENSP00000438483	9606.ENSP00000367721	0	0	0	0	0.13	0	0	0.356	0.416
KPNA2	PRIM1	4449870	4442054	9606.ENSP00000438483	9606.ENSP00000350491	0	0	0	0	0.389	0	0	0.082	0.415
DEPDC1	CENPK	4448643	4446586	9606.ENSP00000412292	9606.ENSP00000379911	0	0	0	0	0.369	0	0	0.11	0.415
PTTG1	RRM1	4446209	4437691	9606.ENSP00000377536	9606.ENSP00000300738	0	0	0	0	0.33	0	0	0.161	0.414
CDC20	NDC1	4443940	4443742	9606.ENSP00000361540	9606.ENSP00000360483	0	0	0	0	0.414	0	0	0	0.414
WDR34	POC1A	4444007	4437288	9606.ENSP00000361800	9606.ENSP00000296484	0	0	0	0	0.14	0	0	0.347	0.414
DHFR	BUB1	4447922	4437860	9606.ENSP00000396308	9606.ENSP00000302530	0	0	0	0	0.349	0	0	0.136	0.414
BORA	KIF20B	4451376	4443802	9606.ENSP00000479266	9606.ENSP00000360793	0	0	0	0	0.412	0	0	0	0.412
CCNE2	BRCA1	4449487	4448999	9606.ENSP00000429089	9606.ENSP00000418960	0	0	0	0	0.167	0	0	0.323	0.412
BUB1	BRIP1	4437860	4434671	9606.ENSP00000302530	9606.ENSP00000259008	0	0	0	0	0.316	0.157	0	0.062	0.412
CHAF1B	POLQ	4439017	4435400	9606.ENSP00000315700	9606.ENSP00000264233	0	0	0	0	0.333	0	0	0.154	0.411
CCNF	HMMR	4446633	4446202	9606.ENSP00000380256	9606.ENSP00000377492	0	0	0	0	0.346	0	0	0.136	0.411
ORC1	FANCD2	4443772	4436734	9606.ENSP00000360623	9606.ENSP00000287647	0	0	0	0	0.354	0	0	0.125	0.411
UBE2E2	DTL	4446587	4442781	9606.ENSP00000379931	9606.ENSP00000355958	0	0	0	0	0	0.342	0	0.141	0.411
WDR86	EIF3I	4449018	4444219	9606.ENSP00000419162	9606.ENSP00000362688	0	0	0.378	0	0	0	0	0.091	0.41
GTSE1	CHFR	4448783	4447744	9606.ENSP00000415430	9606.ENSP00000392395	0	0	0	0	0	0	0	0.409	0.409
RACGAP1	POLA1	4448310	4445155	9606.ENSP00000404190	9606.ENSP00000368349	0	0	0	0	0.387	0	0	0.074	0.409
RFWD3	PRPF19	4442452	4433393	9606.ENSP00000354361	9606.ENSP00000227524	0	0	0	0	0	0	0	0.409	0.409
POLA1	AURKA	4445155	4432988	9606.ENSP00000368349	9606.ENSP00000216911	0	0	0	0	0.366	0	0	0.104	0.408
HMMR	CBX4	4446202	4435890	9606.ENSP00000377492	9606.ENSP00000269397	0	0	0	0	0	0	0	0.408	0.408
UBE2E2	PDLIM2	4446587	4438803	9606.ENSP00000379931	9606.ENSP00000312634	0	0	0	0	0.05	0.401	0	0	0.407
POLQ	CCNB1	4435400	4434484	9606.ENSP00000264233	9606.ENSP00000256442	0	0	0	0	0.348	0	0	0.128	0.407
UBE2E2	FANCD2	4446587	4436734	9606.ENSP00000379931	9606.ENSP00000287647	0	0	0	0	0.103	0	0	0.366	0.407
CKAP2	PLK4	4444991	4435965	9606.ENSP00000367276	9606.ENSP00000270861	0	0	0	0	0.406	0	0	0	0.406
KPNA2	ZBTB33	4449870	4438916	9606.ENSP00000438483	9606.ENSP00000314153	0	0	0	0	0	0.406	0	0	0.406
BUB1	POC1A	4437860	4437288	9606.ENSP00000302530	9606.ENSP00000296484	0	0	0	0	0.4	0	0	0.05	0.406
POLQ	BRIP1	4435400	4434671	9606.ENSP00000264233	9606.ENSP00000259008	0	0	0	0	0.255	0	0	0.234	0.405
BUB1	SKP1	4437860	4433537	9606.ENSP00000302530	9606.ENSP00000231487	0	0	0	0	0	0.149	0	0.329	0.405
BRCA2	NCAPG	4445332	4434176	9606.ENSP00000369497	9606.ENSP00000251496	0	0	0	0	0.405	0	0	0	0.405
POLA1	RRP9	4445155	4433566	9606.ENSP00000368349	9606.ENSP00000232888	0	0	0	0	0.082	0	0	0.376	0.403
CCNF	CDCA2	4446633	4439997	9606.ENSP00000380256	9606.ENSP00000328228	0	0	0	0	0.268	0	0	0.217	0.403
DHFR	FANCD2	4447922	4436734	9606.ENSP00000396308	9606.ENSP00000287647	0	0	0	0	0.354	0	0	0.112	0.402
UHRF1	KIF20B	4451406	4443802	9606.ENSP00000479617	9606.ENSP00000360793	0	0	0	0	0.316	0	0	0.162	0.402
KPNA2	ORC1	4449870	4443772	9606.ENSP00000438483	9606.ENSP00000360623	0	0	0	0	0.217	0.262	0	0.049	0.402
BRCA1	STIL	4448999	4443830	9606.ENSP00000418960	9606.ENSP00000360944	0	0	0	0	0.257	0	0	0.226	0.401
ORC1	CDCA2	4443772	4439997	9606.ENSP00000360623	9606.ENSP00000328228	0	0	0	0	0.348	0	0	0.119	0.401
CHEK1	PRPF19	4447561	4433393	9606.ENSP00000388648	9606.ENSP00000227524	0	0	0	0	0.062	0	0	0.388	0.401
UHRF1	HMMR	4451406	4446202	9606.ENSP00000479617	9606.ENSP00000377492	0	0	0	0	0.386	0	0	0.064	0.4
ESCO2	FANCD2	4438277	4436734	9606.ENSP00000306999	9606.ENSP00000287647	0	0	0	0	0.35	0	0	0.116	0.4
CCNE2	TPX2	4449487	4437665	9606.ENSP00000429089	9606.ENSP00000300403	0	0	0	0	0.326	0	0	0.146	0.4
