# Supplementary material for: Comprehensive Analysis Reveals the Potential Regulatory Mechanism Between Ub–Proteasome System and Cell Cycle in Colorectal Cancer
Source: Front Cell Dev Biol. 2021 Jun 14;9:653528. doi: 10.3389/fcell.2021.653528 (PMC8238047; doi:10.3389/fcell.2021.653528)
Supplement: Supplementary Table 4 — Detailed information of genes involved in the PPI. [file Table_4.XLSX]

## Sheet: Sheet1
gene	Category
TPX2	cell_cycle_genes
TOP2A	cell_cycle_genes
RRM2	cell_cycle_genes
BIRC5	cell_cycle_genes
CCNA2	cell_cycle_genes
CCNB1	cell_cycle_genes
NDC1	cell_cycle_genes
MRPS35	cell_cycle_genes
COA7	cell_cycle_genes
RMI1	cell_cycle_genes
HMMR	cell_cycle_genes
TFB2M	cell_cycle_genes
ORC1	cell_cycle_genes
KPNA2	cell_cycle_genes
FAM111B	cell_cycle_genes
PTTG1	cell_cycle_genes
PRR11	cell_cycle_genes
JPT2	cell_cycle_genes
BUB1	cell_cycle_genes
MCM4	cell_cycle_genes
LSM3	cell_cycle_genes
CKAP2	cell_cycle_genes
RRM1	cell_cycle_genes
DEPDC1B	cell_cycle_genes
PPIL1	cell_cycle_genes
NCAPG	cell_cycle_genes
PRPS2	cell_cycle_genes
ZW10	cell_cycle_genes
DEPDC1	cell_cycle_genes
CDC25C	cell_cycle_genes
CDCA2	cell_cycle_genes
PDE12	cell_cycle_genes
DCLRE1B	cell_cycle_genes
RACGAP1	cell_cycle_genes
GTSE1	cell_cycle_genes
COIL	cell_cycle_genes
KIF20B	cell_cycle_genes
KIF15	cell_cycle_genes
MAD2L1	cell_cycle_genes
CKAP2L	cell_cycle_genes
TTC27	cell_cycle_genes
CHAMP1	cell_cycle_genes
PRIM1	cell_cycle_genes
NARS2	cell_cycle_genes
C4orf46	cell_cycle_genes
BORA	cell_cycle_genes
STIL	cell_cycle_genes
SGO2	cell_cycle_genes
DIAPH3	cell_cycle_genes
SGO1	cell_cycle_genes
CHAF1B	cell_cycle_genes
ESCO2	cell_cycle_genes
PLK4	cell_cycle_genes
UTP18	cell_cycle_genes
POLA1	cell_cycle_genes
RBL1	cell_cycle_genes
PARPBP	cell_cycle_genes
GSTCD	cell_cycle_genes
CHCHD4	cell_cycle_genes
CHEK1	cell_cycle_genes
RAD18	cell_cycle_genes
HMGXB4	cell_cycle_genes
GPR180	cell_cycle_genes
CENPK	cell_cycle_genes
DHFR	cell_cycle_genes
SHQ1	cell_cycle_genes
GINS4	cell_cycle_genes
CENPO	cell_cycle_genes
BRIP1	cell_cycle_genes
TRIM37	cell_cycle_genes
ERI1	cell_cycle_genes
CENPI	cell_cycle_genes
CDC23	cell_cycle_genes
MRS2	cell_cycle_genes
BRCA1	cell_cycle_genes
ATAD5	cell_cycle_genes
NEK4	cell_cycle_genes
POLQ	cell_cycle_genes
CCNE2	cell_cycle_genes
ZNF724	cell_cycle_genes
NUP160	cell_cycle_genes
CCDC138	cell_cycle_genes
ALG6	cell_cycle_genes
TAF9	cell_cycle_genes
BRCA2	cell_cycle_genes
PALB2	cell_cycle_genes
NOL11	cell_cycle_genes
DDX20	cell_cycle_genes
FANCB	cell_cycle_genes
FANCD2	cell_cycle_genes
SPDL1	cell_cycle_genes
CALCOCO1	cell_cycle_genes
HMGN2	cell_cycle_genes
PPA2	cell_cycle_genes
CRY2	cell_cycle_genes
ATP5PB	cell_cycle_genes
GIN1	cell_cycle_genes
UBE2C	E2
UBE2E2	E2
UBE2T	E2
AURKA	E3 activity
CBX4	E3 activity
CHD3	E3 activity
CHFR	E3 activity
DCUN1D5	E3 activity
DTX3	E3 activity
DTX3L	E3 activity
HERC1	E3 activity
HERC3	E3 activity
PDLIM2	E3 activity
PDZRN3	E3 activity
PDZRN4	E3 activity
PHF1	E3 activity
PRPF19	E3 activity
RABGEF1	E3 activity
RFWD3	E3 activity
RNF113A	E3 activity
RNF128	E3 activity
RNF150	E3 activity
RNF43	E3 activity
TRIM2	E3 activity
TRIM3	E3 activity
UBR4	E3 activity
UHRF1	E3 activity
ENC1	E3 adaptor
ASB2	E3 adaptor
ASB9	E3 adaptor
BCL6	E3 adaptor
CCNF	E3 adaptor
CDC20	E3 adaptor
CHAF1B	E3 adaptor
CORO6	E3 adaptor
DCAF12	E3 adaptor
DENND3	E3 adaptor
DLG4	E3 adaptor
DMXL2	E3 adaptor
DTL	E3 adaptor
DYNC1I1	E3 adaptor
EIF3I	E3 adaptor
EML1	E3 adaptor
FBXO17	E3 adaptor
FBXO32	E3 adaptor
FBXO9	E3 adaptor
PAK1IP1	E3 adaptor
POC1A	E3 adaptor
RRP9	E3 adaptor
SKP1	E3 adaptor
SKP2	E3 adaptor
SOCS2	E3 adaptor
SPAG16	E3 adaptor
WDR34	E3 adaptor
WDR4	E3 adaptor
WDR43	E3 adaptor
WDR86	E3 adaptor
ZBTB16	E3 adaptor
ZBTB18	E3 adaptor
ZBTB33	E3 adaptor
